# Supplementary material for: Translocation of Dense Granule Effectors across the Parasitophorous Vacuole Membrane in Toxoplasma-Infected Cells Requires the Activity of ROP17, a Rhoptry Protein Kinase
Source: mSphere. 2019 Jul 31;4(4):e00276-19. doi: 10.1128/mSphere.00276-19 (PMC6669336; doi:10.1128/mSphere.00276-19)
Supplement: TABLE S1 [file mSphere.00276-19-st001.xlsx]

## Sheet: Sheet1
Feature ID	Mock_1	Mock_2	RH_1	RH_2	Δmyr1_1	Δmyr1_2	Δrop17_1	Δrop17_2
A1BG	2.08915	3.45885	1.39039	0.770369	1.02932	1.07846	0.585344	0.758959
A1BG-AS1	3.72656	4.79061	2.48462	1.65741	0.949087	1.09039	1.67912	0.816432
A2M	13.5886	9.71731	11.0133	11.5892	7.48944	10.8722	15.0596	13.7518
A4GALT	14.5074	17.6466	13.093	12.3903	12.7101	11.0701	14.5809	12.72
AAAS	7.35082	9.07421	4.65596	4.25888	5.78912	5.52838	4.59004	4.17888
AACS	2.15464	1.89994	2.49713	1.94843	2.19678	1.93691	2.09873	1.8543
AADAT	3.63406	2.35956	3.09369	3.05128	1.61379	1.68687	1.0226	2.29483
AAED1	5.09684	6.51644	7.75719	8.42679	7.89497	6.88958	5.32238	9.36567
AAGAB	13.6105	19.8409	11.6013	12.7551	11.0139	13.8398	14.7435	13.6829
AAK1	1.51704	0.467704	0.526105	0.408079	0.624876	0.839876	0.832635	1.08214
AAMDC	5.05071	10.1526	6.34423	5.18293	7.27617	4.30125	3.49984	3.71638
AAMP	33.7722	41.4184	36.0755	38.8715	33.1538	28.5919	26.6193	22.9653
AAR2	21.2757	24.4903	21.7306	22.0776	24.2516	21.9258	21.4753	13.2361
AARD	1.12724	2.01721	0.75713	0.572398	0.488447	0.381726	0.583306	0.472698
AARS	49.1225	62.5038	43.6858	39.2705	41.9733	40.1519	35.3975	28.2629
AARS2	3.19264	4.23285	2.50688	1.68171	2.44417	2.55418	2.18231	1.14952
AARSD1	4.53043	8.62396	3.40193	3.94664	4.32046	3.76687	1.89921	3.18075
AASDH	1.41823	0.751772	1.1603	0.559729	1.62819	1.58643	1.81814	1.26874
AASDHPPT	7.73664	2.83975	4.63712	3.40194	7.74879	7.25087	7.35741	4.33341
AASS	1.3325	0.483819	0.875111	0.442241	1.96741	1.86665	2.45164	2.23509
AATF	22.8309	35.3833	27.2377	29.1428	29.8541	30.3294	25.5226	23.85
AATK	0.0204737	0.033983	0	0.0391389	0.0157715	0.0455099	0.0376689	0.030526
ABAT	0.797861	0.271377	0.42169	0.500081	0.77583	0.70505	0.746014	0.858074
ABC7-42389800N19.1	11.5033	15.3099	9.64859	9.02865	8.05091	8.18559	9.16275	8.26193
ABCA1	7.81534	1.38389	3.73284	2.51153	15.5009	18.5829	27.9734	23.9414
ABCA10	0.151634	0.0125844	0.0325913	0.0289874	0.0817662	0.0589856	0.0836962	0.090434
ABCA11P	0.838339	0.573997	0.495515	0.641051	0.58122	1.01328	1.27251	0.749973
ABCA13	0.00228648	0.00569279	0	0	0	0	0.0126205	0.0102274
ABCA2	4.36346	2.84007	3.0627	3.48621	2.38875	2.53561	2.1395	2.46034
ABCA3	0.19053	0.216857	0.105304	0.104066	0.100644	0.0363018	0.120189	0.0243496
ABCA4	0.0980109	0.10371	0.115862	0.084314	0.135902	0.0735291	0.108197	0.06576
ABCA5	0.748881	0.156717	0.534219	0.240659	0.544562	0.527379	0.855214	0.5631
ABCA6	0.300211	0.0224236	0.0774305	0.109042	0.117944	0.135133	0.198846	0.24171
ABCA7	0.182831	0.0758676	0.130988	0.174756	0.0938939	0.0762013	0.0560643	0.159016
ABCA8	0.628774	0.0568124	0.457748	0.843345	0.761704	1.02289	0.867648	1.31552
ABCA9	0.297505	0.040508	0.149868	0.12441	0.247083	0.193743	0.384871	0.602988
ABCB1	0.0229554	0.0190512	0.0328926	0.0585109	0	0.0382699	0	0.0342263
ABCB10	4.69148	2.93259	4.67706	3.91182	3.71396	4.75938	3.36086	4.55416
ABCB4	0.153061	0.119971	0.0365532	0.0433484	0.0786051	0.0472544	0.0938707	0.101428
ABCB6	0.25302	0.579155	0.280684	0.358867	0.471555	0.299356	0.270304	0.292064
ABCB7	2.9839	2.73904	2.46171	1.93022	2.64687	3.61787	4.0759	5.46008
ABCB8	4.21235	4.02634	2.63008	2.36535	2.22869	2.45714	2.25977	1.72953
ABCB9	0.505088	0.352925	0.504281	0.280325	0.150614	0.206439	0.25181	0.160334
ABCC1	26.9647	18.9412	34.4265	35.9804	27.6712	32.1353	32.1939	30.8053
ABCC10	4.38861	3.08169	1.67189	1.1655	1.59115	2.03283	1.88566	1.12844
ABCC11	0.0410405	0.0145973	0.0126014	0.011208	0.0135492	0.0195487	0	0
ABCC2	0.224957	0.110321	0.0586071	0.0912214	0.189046	0.295482	0.22576	1.15869
ABCC3	10.8249	9.27986	4.90709	3.64961	4.03673	4.38041	4.88858	3.76351
ABCC4	4.36828	2.15554	5.41841	5.83543	6.93277	6.83505	6.94287	7.50964
ABCC5	2.23535	1.46996	1.97927	1.29191	2.11956	2.89094	2.58243	3.2886
ABCC6	0.134884	0.146925	0.096637	0.107439	0.0389646	0.121805	0.27919	0.175972
ABCC6P1	0.0247641	0.0616567	0.0266132	0.0236704	0	0.0412852	0	0
ABCC9	1.42837	0.185224	0.983374	0.511982	1.12611	1.59993	2.17633	2.1796
ABCD1	3.26173	1.74912	1.46683	1.38137	1.22925	1.02063	1.2187	1.48141
ABCD3	3.61733	1.27577	2.47652	1.77909	3.3669	3.52785	3.24108	3.66718
ABCD4	2.61612	3.11201	1.16623	1.41699	2.08246	1.86572	1.97881	1.77694
ABCE1	14.5859	5.33503	10.0127	9.72224	14.4642	18.0312	15.3831	12.7997
ABCF1	22.7583	26.519	41.4659	50.15	32.4293	35.5142	31.9357	29.9132
ABCF2	32.1869	34.2665	47.872	51.6529	42.2465	41.5586	40.7509	26.4018
ABCF3	7.04104	8.72462	4.66457	4.44512	7.01405	6.32486	7.29541	4.05084
ABCG1	0.0971195	0.0777228	0	0.0928302	0.0480949	0.104086	0.11487	0.155147
ABCG2	0.543304	0.447262	0.696878	0.787339	0.567034	0.3214	0.193473	0.352768
ABHD10	5.30156	4.35903	2.59935	1.85492	3.15235	3.16496	3.9586	2.32734
ABHD11	8.05485	9.44971	7.53935	6.06704	2.70214	1.4233	1.84395	0.581114
ABHD12	11.6459	14.9759	17.069	13.4053	9.62022	7.89008	8.1377	8.25711
ABHD13	4.28171	1.82297	2.10399	2.26691	4.69002	4.4846	4.87604	4.77019
ABHD14A	2.04227	2.31333	3.16362	2.56759	1.61575	1.59502	2.2342	2.9627
ABHD14A-ACY1	1.02084	0.977561	0.886094	3.07739	2.13233	2.32374	2.27554	0.702493
ABHD14B	7.35151	9.2354	4.62182	4.13645	3.50968	2.77832	3.11564	1.32254
ABHD15	0.307504	0.691994	0.254203	0.113047	0	0.0985869	0.195843	0.0529021
ABHD16A	7.4368	9.4362	6.37608	5.86659	6.0519	6.48048	4.85578	7.50397
ABHD16B	3.9708	2.62048	1.74805	1.00602	1.82425	2.19334	3.43283	0.962962
ABHD17A	10.8577	12.3363	12.3452	9.08836	9.08373	7.63741	9.09079	6.71694
ABHD17AP1	0.0454848	0.226493	0.0977622	0.173904	0.630693	0.151659	0.251059	0.406905
ABHD17AP2	0.0910672	0.113368	0	0.261136	0.105228	0.0759109	1.00531	0
ABHD17AP4	0.140207	0.407263	0.100451	0.26803	0.108006	0.233745	0.257964	0
ABHD17AP5	0.0472031	0	0.608732	0.0902368	0.545432	0.0786943	0.260543	0
ABHD17AP6	0.203462	0.303943	0	0.233371	0.28212	0.339199	0.224606	0.182016
ABHD17B	4.99629	3.53884	8.64034	9.41403	8.22849	8.83216	7.60762	10.4035
ABHD17C	7.9648	10.2652	11.8574	14.3752	43.2015	42.53	28.9636	30.9111
ABHD2	11.9543	8.11311	12.1364	12.3331	8.45591	8.83856	7.29874	11.0212
ABHD3	1.28441	1.1023	2.63514	2.71579	1.41667	2.46573	1.87978	2.82904
ABHD4	4.47044	6.83769	4.54059	4.09062	6.64598	6.49853	4.81466	6.27928
ABHD5	8.61175	6.9192	5.95875	6.58001	8.60449	8.79728	10.1277	12.5205
ABHD6	2.61597	3.8902	1.85724	2.05918	1.28569	0.888024	0.849361	0.794195
ABHD8	1.82618	2.27338	3.26402	3.82179	1.11061	0.961423	1.90986	1.28976
ABI1	15.214	10.5747	7.13493	7.45796	16.0385	14.8304	13.673	21.5325
ABI2	1.22948	1.64899	1.40779	1.27311	1.26422	1.28107	1.21183	1.84951
ABI3	0.121083	0.236867	0.22307	0.0330672	0.0399747	0.11535	0	0
ABI3BP	2.99524	0.929769	1.62192	2.41169	4.12279	5.24509	4.8487	6.56033
ABL1	42.2053	29.2407	67.3621	68.6223	51.3103	56.4251	58.8091	45.9922
ABL2	10.5718	3.67813	2.1765	1.96646	8.50919	7.18025	9.03854	12.1121
ABLIM1	2.18633	2.06808	1.23029	1.72776	1.85992	2.44669	1.87667	3.90791
ABLIM2	0.0702428	0.131166	0	0	0	0.0117105	0	0
ABLIM3	5.84021	7.1018	1.92338	1.8345	3.64629	3.03283	2.04723	3.13372
ABR	10.442	9.66574	10.4575	10.0225	9.56708	9.47235	8.55127	8.84476
ABRA	0.0771013	0	0	0	0	0	0	0
ABRACL	13.1343	18.9068	10.5767	6.70008	22.1718	16.7029	15.2418	18.6857
ABT1	13.1499	16.886	12.9575	12.8572	16.0219	13.6624	13.1023	7.9212
ABTB1	3.05125	4.10782	1.26119	0.923776	2.23349	1.66877	1.21931	1.51303
ABTB2	7.85074	5.7108	13.2016	16.5921	7.69945	6.67944	7.59154	8.10078
AC000032.2	0.0865231	0.215422	0.371934	0.165404	0.39991	0.576984	0	0.387015
AC000068.5	0.162071	0	0.0870862	0	0.0936365	0.101323	0.111821	0.181235
AC002116.8	0.639122	0.374414	0.727247	0.86244	1.12948	1.00283	1.6601	0.672653
AC002117.1	4.51685	0.379928	0.524769	0.233371	1.26954	1.32288	0.336909	1.63814
AC002310.13	1.46493	1.40281	0.484402	2.36961	2.60419	0.939321	0.621987	1.00809
AC002310.7	1.21823	0.579044	0.476068	1.01622	0.460688	0.553896	0.244514	0.891668
AC002398.12	0.965519	0.0801304	0.138348	0.12305	0.297509	0.214621	0.355286	0
AC002398.9	3.8509	5.09991	1.76104	1.95789	3.50297	5.94191	2.0351	2.56542
AC002454.1	0.318462	2.2201	0.547585	0.487035	0.441579	0.212368	1.40623	0.569788
AC002456.2	0.137931	0	0.741151	0.263679	0	0.114975	0	0
AC002467.7	3.71293	5.58958	3.99017	5.77736	5.68713	5.83009	3.57453	3.28294
AC002550.5	0.338877	0.230106	0.529716	0.353357	0.28478	0.359517	0.510128	0
AC002985.3	6.51197	3.86029	3.99897	1.54127	2.43653	3.82558	2.39624	6.10297
AC003002.4	2.04961	2.43554	2.40289	3.02768	1.07651	1.86381	0.51423	2.50032
AC003002.6	0.105329	0.393367	0.150925	0.0671183	0.162277	0.175599	0.581378	0.157045
AC003005.4	0.704525	0.877049	0	0.673409	1.13971	1.17454	0.777741	0.945395
AC003006.7	0.968996	0.190466	0.438463	0.389979	0.589303	0.595167	0.281499	0.912482
AC003075.4	0.105744	0.131639	0.11364	0.202148	0.122188	0.176291	0.145917	0.118248
AC003092.1	5.15064	2.08761	1.9738	2.67148	3.78317	2.79572	4.1873	3.57189
AC003101.1	2.86921	0	0.198932	0	0	0	0	0
AC003102.3	0.0707654	0.0391531	0.0168998	0.0150311	0.018171	0	0	0.0703403
AC003665.1	0.40284	0.167162	0.180383	0.0962621	0.11637	0.139915	0	0.150158
AC003991.3	0	0.0374414	0.0646441	0.028748	0.139013	0.401132	0.996059	0.739918
AC004041.2	0.196498	0.391386	0.084468	0.150256	0	0.0655179	0	0
AC004057.1	0.299175	2.0484	3.21514	2.57366	3.11127	2.24445	5.77966	7.3601
AC004069.2	0.69644	0.577989	1.16424	1.33136	0.357661	1.16106	4.2712	3.46128
AC004076.7	0.407705	0.101509	0.175259	0	0.376882	0.27188	0	0
AC004076.9	0.371931	0.154337	0	0.237003	0	0.206687	0.912408	0.184849
AC004156.3	0.135439	0.112404	0	0.0431526	0.0521667	0	0	0
AC004158.2	0.155922	0.0298622	0.0257792	0	0	0.0399914	0.0662024	0.107298
AC004381.6	0.702708	1.68525	0.7996	0.711183	0.788097	0.516844	0.570394	0.554681
AC004538.3	0.0459671	0	0.0197598	0	0	0.0153267	0	0
AC004706.1	0.190995	0.577433	1.17289	0.7824	0.126112	0.363904	0.451809	0
AC004840.9	0.63714	0.460546	0.132525	0.314323	0.332484	0.274116	0.226888	0.551595
AC004878.3	0.100432	0.437591	0	0.0959966	0.116049	0.0837173	0	0
AC004893.11	0.638154	0.226979	0.653146	0.290462	0.351137	0.287082	0.279553	0.0453086
AC004917.1	0.264691	0.494262	0.853363	0.421667	0.8156	0.294184	1.46099	1.38128
AC004951.5	0.591533	0.602499	0.231164	0.71961	0.124276	0.179303	0.593643	1.44322
AC004967.7	5.70239	11.1214	9.60081	5.9956	8.34621	6.33779	4.72125	5.95155
AC004980.7	0.0546403	0.0510155	0.205521	0.261136	0.220979	0.341599	0.150797	0.611011
AC004985.12	0.290481	0.226009	0.156085	0.138826	0.251738	0.060534	0.200418	0.649656
AC005000.1	0.247954	0.514456	1.42117	0.474007	1.52806	0.137792	2.28102	1.10909
AC005003.1	0.898857	0.824504	0.660929	0.81394	0.109329	0.276043	0.130562	0.423217
AC005013.1	0.0420622	0	0.0180812	0.0160818	0.0388823	0.0140247	0	0
AC005037.3	0.218308	0.0543536	0	0.0834667	0.100902	0.582321	0.722988	0.585892
AC005062.2	4.04283	0.721923	1.49572	1.61539	3.06327	1.98884	1.73763	1.40814
AC005076.5	0.382728	0.416894	0.411306	0.182912	0.221121	0.239273	0.264064	0
AC005154.6	0.836738	0.34144	0.286211	0.212769	0.35367	0.407553	0.482691	0.426722
AC005224.2	0.331681	0.172043	0.178224	0	0.383258	0.322559	0.152563	0.618167
AC005253.4	0.29502	0.612107	0.634096	0.939967	1.59084	0.819732	2.17119	2.19936
AC005280.1	0.103617	0.451466	0.85371	0.363148	0.957832	0.201534	0.762566	0.154491
AC005329.7	0.0118966	0	0.0511397	0.159197	0.0274931	0.0396667	0	0.0532132
AC005358.1	0.0413458	0.102941	0.133299	0.118559	0.0477751	0.137859	0.684639	0.277408
AC005392.13	0.849657	0	0	0	0	0	0	0
AC005484.5	0.0247713	0.0308373	0.106484	0.0947092	0.114493	0.123892	0.136728	0
AC005523.2	3.63935	1.8063	2.1217	1.93256	4.31521	1.60605	2.03504	4.36226
AC005537.2	0.10067	0	0	0.0320747	0	0.0279719	0	0.0750491
AC005562.1	3.24591	3.22194	3.22704	3.06155	2.64363	2.55074	1.49959	2.87819
AC005592.2	0.703746	0.233621	0.100839	0	0.325272	0.312865	0.12948	0
AC005606.14	0.0578785	0.79257	0.1244	0.110645	0.401272	0.0964916	0.638935	1.03556
AC005614.5	1.01369	2.98273	1.38648	0.880837	1.2778	2.3045	1.52596	4.53421
AC005618.1	0.835977	2.74364	3.10356	2.61509	1.75631	3.42088	4.61427	9.51822
AC005624.2	0.572545	0.5702	0.492236	1.97013	0.52926	1.90903	1.89614	0
AC005682.5	2.23685	0.690756	0.857195	0.92815	1.84334	1.12742	1.72278	0.853171
AC005682.6	0.260631	0.324454	0.0622426	0.22144	0.267697	0.144836	0.319685	0.388598
AC005682.8	0.314688	0	0.135274	0	0	0	0	0.281518
AC005754.7	0.0731202	0.0910259	0.15716	0.139782	0.168981	0.243803	0	0
AC005932.1	1.55371	0.828935	0.0954126	0.0848622	0.102589	0.296029	0.9801	0.397125
AC005944.2	0.0753242	0.562617	0.323794	0.431985	0	0.251152	0.415761	1.01077
AC006014.7	0	0	0.349177	0.310567	1.68948	0.677102	0.896707	0
AC006160.5	0.0566438	0	0.121746	0	0.130904	0.0944331	0	0.253366
AC006277.2	0.0547459	0.136304	0	0	0.379553	0.182538	0	0
AC006369.2	2.01561	0.193015	0.833119	0	0.716626	0.258485	1.2837	0.34676
AC006449.1	0.34822	0.144497	0.24948	0	0.536491	0.19351	2.56272	1.03838
AC006460.2	0.188813	0.0470098	0	0	0.0872692	0	0.208435	0
AC006486.9	2.21125	0.917581	3.45652	2.04954	3.71651	2.34593	7.02727	8.09252
AC006538.4	13.0656	14.025	8.40791	13.3112	6.32822	9.78244	1.72736	6.64911
AC006547.13	1.11113	1.44208	1.06706	1.40101	1.03805	0.906495	0.391467	0.845963
AC006547.14	0.208395	0.481793	0.191962	0.0569118	0	0.198528	0.164323	0
AC006547.8	0.323063	0.201088	0.347186	1.23518	0.18665	0	0.891593	0
AC006987.4	0.483675	0.100353	0	0	0.372591	0	0.444951	1.44231
AC007040.11	0.715842	0.285164	0.328231	0.109476	0.0661724	0.238682	0.316094	0.0426925
AC007064.24	0.424828	0	0	0	0	0.14165	0	0
AC007182.6	0.0393542	0	0.507512	0.150464	0.0909475	0.164022	0.32583	0.264045
AC007192.6	0.0917556	0.228449	0	0.350813	0	0	0	0
AC007228.11	0.20774	0.0258611	0.0893006	0.039713	0	0.0346332	0.114665	0.0929215
AC007246.3	0.529381	0.580562	0.677272	0.783097	0.655393	0.651408	0.660924	0.930249
AC007249.3	0.257993	0.214114	0	0.821995	0	0	0.474674	0.384665
AC007255.8	0.14751	0	0	0.056398	0	0	0	0
AC007319.1	0.779237	0.071856	0.124062	0.496548	0.333484	0.433032	0.955797	0.516371
AC007347.1	0.422414	2.14098	0.324254	0.346079	0.278914	0.855129	0.499621	0.674803
AC007383.3	0.246515	1.63671	0.794767	0.471256	1.61414	1.02744	1.13389	2.38909
AC007405.6	0.131798	0.328145	0	0	0	0	0	0
AC007551.3	0.062922	0.0652753	0	0	0	0.0174833	0.173653	0.140724
AC007563.5	2.4907	2.6326	6.46441	11.7687	3.58392	8.61807	6.22537	8.19796
AC007566.10	1.39387	0.452662	0.911796	0.579266	0.560216	0.808272	1.00352	0.542152
AC007620.3	7.9669	2.69743	6.7271	5.43931	9.8633	8.39243	9.78547	14.1955
AC007679.3	0.271977	0	0	0.103986	0.251416	0	0	0.729927
AC007773.2	0.437066	0.163229	0.563641	0	0.202012	0.58292	0.241244	0
AC007879.5	0.694813	0.28832	0.142227	0.18975	0.458775	0.330957	0	0
AC007879.7	0.493986	0.922431	0.303355	0.337264	0.326172	0.352948	0	0.63131
AC007952.4	0	1.32215	0.207522	0.184575	0.446263	0.160966	0	0
AC008063.2	0.132759	0.165269	0	0.126896	0.767014	0.221328	0	0.593826
AC008069.2	0	0	3.55628	3.67596	2.37694	3.35486	3.45563	5.20067
AC008079.9	0.319935	0	0	0	0	0	0	0
AC008132.13	0	0.00687814	0	0	0.0127686	0.0184224	0	0.0247138
AC008268.2	0.0946165	0.565374	0.488071	0.180876	0.262391	0.0315478	0.626697	0.25393
AC008440.5	2.91253	2.75057	0.431725	0.383986	1.16049	0.167435	3.88043	1.34769
AC008592.5	0.149939	0.186657	0.107423	0.0955449	0	0.0833233	0.275869	0.223558
AC008694.2	2.77666	1.55547	0.895195	0.530805	0.641685	0	0.766304	3.10497
AC008697.1	0.0640445	0.0531518	0	0	0	0.0355904	0	0
AC008731.1	0.0263869	0.0985454	0.170143	0	0	0	0	0.354083
AC008738.1	0.0197871	0.0246325	0.042529	0.151305	0.0457279	0	0.109217	0
AC008865.1	0.0524479	0.130583	0.112728	0.0501316	0.121207	0.043719	0	0.117299
AC009005.2	0.0499798	0	0.107423	0	0.115503	0.166647	0	0
AC009065.1	0.316446	0.196968	0.510111	0.453705	1.82826	0.26378	1.74666	0
AC009093.1	0.156681	0	0	0	0	0	0	0
AC009120.6	8.04575	4.94954	5.31575	4.48857	3.40041	4.22757	3.80159	5.46128
AC009133.14	0.12472	0.0970386	0.100525	0.059606	0.108086	0.0779723	0.516306	0.209201
AC009133.15	0.15533	0.290051	1.33543	0.14847	0.179484	0	1.28605	0.694788
AC009237.8	1.01305	0.800071	0.725796	0.437302	0.352433	0.381364	0.420878	0.34107
AC009403.2	0.605816	0.722744	0.37978	0.19302	0.408345	0.16833	0.278656	0.225816
AC009404.2	0.523445	0.404009	0.247513	0.26017	0.483873	0.523594	0.404491	0.561925
AC009410.1	2.38809	2.19055	0.405221	2.16248	3.0499	1.99064	0.346877	2.24881
AC009469.1	0.087055	0.0722487	0	0.0554735	0	0.0483776	0.16017	0.519192
AC009506.1	0.199049	0.743378	0.244471	0.380517	0.131429	0.142219	0.313908	0.254383
AC009948.5	0.424722	0.264364	0.114109	0.142087	0.269922	0.265527	0.468861	0.33246
AC009961.3	0.171553	0.0776594	0.134082	0.0298139	0.0720836	0.0780009	0.258248	0.0697593
AC010226.4	2.47642	1.17235	1.72424	2.13368	5.5618	1.68631	4.62047	2.49622
AC010327.2	0.0277575	0.0172774	0.0298301	0	0	0.0925512	0	0.0620792
AC010336.1	0.17929	0.234355	0.154142	0.239921	0.020717	0.0747255	0.395845	0.160392
AC010441.1	3.85229	27.9433	5.1807	1.52223	12.5831	5.99177	23.2826	6.93098
AC010504.2	0.0726202	0.542421	0.156085	0	0	0.363204	0	0
AC010547.9	0.392825	0.83421	0.521487	0.397562	0.50731	0.674155	1.5943	0.310075
AC010642.1	6.70358	7.09401	6.63168	6.78217	6.15499	5.59628	6.26857	6.24873
AC010761.6	0	0.140281	0.121101	0	0	0.0939321	0	0
AC010761.8	0.33079	0.0588276	0.304705	0.180674	0.436831	0.157564	1.82583	0.634119
AC011330.5	0.0393968	0.0817404	0.197579	0.0753136	0.182092	0.0875732	0.14497	0.17622
AC011385.1	0.311686	0.0388012	0	0.0595841	0	0.0519625	0	0.139416
AC011530.4	1.97825	2.33955	2.65745	1.98542	3.65738	3.29801	5.45958	2.21216
AC011737.2	0	0.397639	0.915387	1.01771	0	0.355012	1.17538	1.90501
AC011747.7	0.185605	0	0.531902	0.236543	0.285955	0.275048	0.227659	0.461224
AC011933.1	0.101877	0.1691	0.218968	0.129837	0	0	0.374882	0
AC012146.7	1.38963	2.28596	2.24008	1.42313	1.37632	0.827393	0.273936	0.221991
AC012309.5	0.194252	0.024182	0.125254	0.148538	0.0897831	0.0971534	0	0.173776
AC012363.4	1.18213	0.275927	0	0.423721	0	0.123174	0	0.660955
AC012379.1	2.43687	7.58404	35.0923	32.9201	31.3493	15.4379	36.765	45.4169
AC012487.2	0.58487	0.132381	0.11428	0	0.491503	0.0886418	0.293478	0.237828
AC012615.1	0.15467	0.256728	1.10813	0.0985596	0.119148	0.859525	0.569148	0.230612
AC013271.3	0.105369	0.214645	0.0617654	0.0366237	0	0.0479086	0	0
AC013394.2	3.05294	8.69719	5.883	4.77509	6.10432	3.55799	3.27513	2.82532
AC015688.3	0.931131	0.21734	0.375246	0.445004	0.26898	0.776163	0.963653	1.04123
AC015936.3	0.0842913	0.314798	0.18117	0.161137	0.389595	0.140525	0	0.377033
AC015987.2	0.152359	0.537395	0.654942	0.291261	0.586837	0.169336	0.981125	0.908664
AC016586.1	1.0893	0	0.0900492	0.0400459	0.145233	0.0349235	0	0
AC016629.8	0.47235	0.392012	0.399942	0.985065	0.330788	0.286354	0.55304	0.320122
AC016700.5	0.128347	0.239665	0	0.245357	0	0	0.354213	0
AC016722.4	0.115757	0	0.14928	0	0.0535029	0	0.127787	0
AC016735.2	0.0307958	0.13418	0	0.0294357	0	0	0	0.0688744
AC016747.3	0.328475	1.00524	0.176501	0.026164	0.0948884	0.0456346	0	0.0612192
AC016831.6	0.123282	0	0	0	0	0	0	0
AC016831.7	1.97167	0.196359	0.0565036	0.150767	0.182261	0.175309	0	0
AC017002.1	1.17852	1.39725	0.482483	0.75098	0.77816	0.748479	1.5488	0.502046
AC017074.2	0.151454	0.188542	0	0	0	0.126247	0.417984	0
AC017101.10	0.223202	0.18524	0	0.284459	0	0.124036	0.410664	0
AC017104.6	0.149412	0.496	0.428182	0	0.115097	0	0	0.222772
AC018470.4	0.0494705	0.0615849	0.0797466	0.212786	0.0571632	0.0618558	0.0682646	0
AC018638.1	1.20886	0.214984	0.742357	0.660269	0.399097	0.863718	0	1.54491
AC018720.10	0.621917	0	0.127305	0.0283071	0	0.172804	0	0
AC018755.1	0.150116	0.124584	0	0.191315	0.173459	0.0417107	0	0.111911
AC018755.16	0.0865819	0.395208	0.186093	0	0.133394	0.0962294	0	0.129093
AC018766.4	1.62799	0.386029	0.333248	0	0.358313	0	0.4279	1.38704
AC018766.5	0.955137	0	0.357028	0.476323	0.0959705	0.484627	0.229217	0
AC018804.6	0.54994	0.256728	0.591002	0.525651	0.635455	0.573016	0.379432	0.614966
AC018816.3	0.169795	0.6764	0.0729895	0.129837	0.0784795	0.283073	0.187441	0
AC018890.6	0.114787	0.0142897	0.0246717	0	0.0265274	0	0	0
AC019171.1	0	0.0734528	0.380458	0.112796	0.136358	0.393471	0	0
AC019172.2	0.177752	0.0737602	0	0	0.684643	0.987794	0.327042	1.85519
AC020907.1	0.0334774	0	0.143908	0.191993	0	0	0	0
AC020910.2	0.885654	0.88914	1.65795	0.873847	0.792289	0.71444	0.630771	1.15011
AC020922.1	0.047841	0.0595563	0	0	0	0.0797577	0	0
AC021224.1	1.041	2.34501	2.13092	3.12723	3.4368	1.32228	8.4821	5.32157
AC022210.2	0.727446	0.301861	1.25082	2.31773	1.7932	2.50636	2.40913	1.08461
AC022400.2	0.191364	0.595563	0.616959	0.73165	0	0.319031	1.05626	0.855966
AC022816.2	0.105679	0	0.113569	0.606068	0.366335	0.352362	0.291653	0.472698
AC023115.2	0.172344	0.0715159	0.0617376	0	0.53105	0.383096	0.317091	0.385445
AC023490.1	0.289844	0.154638	0.177992	0.237465	0.956899	0.0690301	0	0.185209
AC024560.3	2.43833	1.87261	2.19019	1.60014	1.62602	1.92129	1.27221	3.2557
AC024592.12	2.26653	1.39872	1.62384	0.629559	2.95474	2.09923	2.4593	3.29272
AC024937.6	0.171026	0.0851627	0	0	0	0	0.188799	0
AC025335.1	4.78751	4.09872	8.30418	9.37692	2.95038	3.22058	1.8544	1.87845
AC026202.3	0.316092	0.393497	0.135878	0.241706	0	0	0	0.282774
AC026703.1	0.0147766	0.0367903	0	0.0847441	0.0341488	0	0.163123	0.264382
AC027307.3	1.04276	0.576939	0.83009	0.885962	0.178505	0.450703	0	0.172749
AC027612.6	11.5548	18.3637	7.94128	8.78266	7.70712	7.72844	8.24912	9.77976
AC027763.2	0.475406	0.36167	0.198685	0.176715	0.274666	0.374269	0	0.118138
AC034102.1	0.0514528	0.234859	0.184315	0.295082	0.198179	0.257337	0.284	0.537009
AC034220.3	0.163624	0.0925876	0.0319712	0	0	0.0247986	0.082104	0
AC037459.4	14.5392	17.3491	12.2712	8.81278	12.0469	10.5232	13.7014	12.3722
AC040173.1	0.0664313	0.289447	0.0713916	0	0.153523	0.276876	0.183338	0.148573
AC040977.1	15.6259	40.2218	36.7339	43.2514	25.0147	50.2015	53.4563	42.5917
AC046143.3	1.35491	1.79551	0.563641	0.417763	0.202012	0.43719	0.723731	1.36849
AC061992.2	0.111309	0.138566	0.159493	0.141857	0.0857448	0.309279	0	0
AC062029.1	0.210572	0.0983012	0.226295	0.352226	0.121658	0.351052	0.145284	0
AC068039.4	0.707373	0	0	0	0	0.033694	0.334666	0.271205
AC068282.3	0.142136	0.137622	0	0.0905723	0.145989	0.0526579	0.0871706	0
AC068499.10	0.280415	0.436353	1.35609	1.00511	0.729043	0.467491	1.54778	0.783929
AC068533.7	9.67718	7.16793	6.13586	7.30733	4.13733	5.80796	2.67072	2.59714
AC068831.10	0.0495571	0.107962	0.0266287	0.0473684	0	0	0	0
AC068831.15	0.106875	0.19957	0.344566	0.510774	0.370482	0.178176	1.17982	0.239024
AC068831.6	0.0685944	0.028464	0	0	0.0528406	0	0	0.204547
AC069277.2	0	0	0.030205	0	0	0.0234287	0	0
AC069287.1	0.146999	0.304994	0.315951	0.187343	0.339716	0.0816895	0.27046	0.219175
AC069368.3	5.78858	4.47274	5.21975	3.43423	3.07526	2.77309	2.38712	2.8273
AC069513.4	0.0504547	0.12562	0	0	0.0583004	0.084115	0	0.112841
AC072062.1	0.100766	0	0.0866317	0.0385262	0	0.0335981	0	0.0901444
AC073043.1	0.0428542	0.0088914	0.0153514	0.0136539	0	0.0119073	0	0
AC073046.25	0.871443	0.542421	3.04366	2.08239	0.755214	1.81602	0	0
AC073236.3	0.0730992	0.0151666	0.0261858	0	0	0.0812444	0	0.10899
AC073254.1	0.362624	0.156262	0.149885	0.186636	0.0322317	0.139511	0.0769826	0.499079
AC073316.1	0.0432615	0.215422	0	0.165404	0.0999774	0.288492	0	0
AC073333.8	0.721159	0	0.14091	0	0.151509	0	0	0
AC073343.13	0.154595	0.115472	0	0.0591071	0.071454	0.103093	0	0.1383
AC073610.5	0.331035	0.549465	4.03186	1.68755	1.78505	1.28772	6.09062	2.46785
AC073834.3	1.00807	0.537824	0.61905	0.688247	0	0.60021	0.397439	0
AC074117.10	1.30736	1.023	1.04369	0.690264	0.460388	0.76803	0.893422	0.891088
AC074138.3	0.447974	0.185891	0.240711	0.0713648	0.258817	0.186709	0	0.333962
AC074212.5	0.272714	1.39571	1.23744	1.15853	1.26049	1.81861	2.5088	1.49092
AC074286.1	0.0457156	0.0162601	0	0	0	0.0108878	0	0
AC074391.1	0.0924545	0.158255	0.0993578	0.0441856	0.0267078	0.0385336	0	0
AC078941.1	0.0152377	0.0379383	0.032751	0	0.0704289	0.177824	0	0
AC079354.1	0.079885	0.0596683	0.0228933	0	0.0246152	0.00887863	0.0293956	0.0238215
AC079742.4	0.119	0.44442	0.51154	0.227488	0.275008	0.198389	0.656832	1.06456
AC079776.1	0	0.469681	0.162184	0	0	0	0	0
AC079776.2	0.338239	0.842134	0.145398	0	0.469002	0	0	0
AC079807.2	0.297777	0.247131	0.320011	0	0.229387	0.0827393	0	0
AC079922.3	0.67233	1.4647	1.49022	1.84758	0.922541	0.49038	0.463875	0.469892
AC083799.1	0	0.0583731	0.201567	0.0896392	0.108364	0	0.258818	0
AC083899.3	0.478335	0.941673	0.0717281	0.0637967	0.437031	0.48218	0.675407	0.298546
AC083949.1	0	0	0.38568	0.257275	0	0.0747886	0.495225	0.601978
AC084018.1	0.195347	0.230384	0.0441964	0.0393094	0.0712811	0.171406	0.226998	0.229942
AC084125.4	0.379735	0.236362	0.102022	0	0.219392	0.158268	0	0.212318
AC084219.4	1.58336	0.424544	0.811527	0.768358	1.91402	2.09144	2.68909	2.3971
AC087269.1	0.107824	0.302014	0.231751	0.412249	0.872138	0.314577	0.59515	0.361722
AC087294.2	0.783094	0.0348164	0.300559	0.320789	0.1939	0	0	0.125098
AC087645.1	0.0420206	0.261553	0.270949	0.0803295	0.388438	0.350271	0.695813	0.751828
AC090186.1	0.0513698	0.191848	0.220822	0.0982021	0.118716	0.171281	0.567083	0.229776
AC090616.2	0.132842	0.0661489	0	0	0	0	0	0
AC091171.1	0.239003	0.334722	0.192637	0	0.207126	0.298839	0.164901	0.267264
AC091729.9	1.52785	1.55858	0.820968	0.081132	0.294239	0.318393	0.585637	0.284752
AC092143.1	0.310094	0.308824	0.177732	0.237119	0	0.172323	0.570533	0.647285
AC092159.2	0.0369737	0.0460279	0.079469	0.141363	0.0427232	0.0616404	0.10204	0
AC092295.7	0.250167	0.651166	0.488811	0.086952	0.420462	0.151659	0	0.305178
AC092299.7	1.33804	0.277617	0.479317	0	1.03074	0.371784	0	0.997504
AC092299.8	1.0672	0.127744	0.0882221	0.196167	0.237144	0.342149	0.453119	0
AC092594.1	0.186391	0	0.0308167	0.0822273	0	0.0478062	0	0
AC092614.2	0.0934716	0	0.301353	0	0.432026	0.467491	0.257964	0.836191
AC092620.2	0.161685	0	0.086879	0.0772723	0.280241	0.202164	0.22311	0
AC092835.2	0.453392	0.141105	0.389797	0.303358	0.261947	0.302347	0.50051	0.202801
AC093162.5	0.543104	0	0	0.11536	0	0.201207	0	0.269921
AC093323.3	3.5479	5.14901	4.62278	3.61963	3.44111	2.11463	2.94253	1.80897
AC093388.3	0.210311	0.523624	0.226015	0	0.486029	0.701236	0	1.88143
AC093391.2	0.0849193	0.0672728	0.165927	0.191854	0.0713631	0.141572	0.213056	0.0690621
AC093415.2	0.162391	0.237315	0.0607013	0.202459	0.0326335	0.0353124	0.0779422	0.0315813
AC093616.4	4.81764	4.42989	1.76501	2.02335	2.74122	2.52511	1.81306	3.8364
AC093627.10	0.272273	0.27732	0.30147	0.252362	0.152539	0.192571	0.318785	0.110715
AC093627.9	0.117275	0.0729966	0.189047	0.0560477	0	0.195514	0.647313	0
AC093642.5	0.65191	0.135258	0.420352	0.249247	0.602626	0.43473	0.959546	0.485996
AC093668.2	0.649301	0.346415	0	0.177321	0	0	0	0.622351
AC093673.5	6.62155	10.7731	5.35459	4.13585	3.78772	2.29525	2.53306	3.22572
AC093734.1	0.0272501	0.271384	0.175709	0.468838	0.251899	0.181719	0.45123	0.609443
AC093818.1	0.260418	0.108063	0.335835	0.232322	0.441339	0.752532	0.191654	0.232968
AC093838.4	4.24928	4.5306	4.79221	4.89305	2.86516	3.23371	2.86972	2.8175
AC096559.1	0.0548024	0.054578	0	0.0209528	0.0253297	0	0	0
AC096677.1	12.464	3.20521	2.76697	2.90846	4.19217	4.48752	3.87585	2.35567
AC096772.6	1.11088	1.00576	0.43412	0.386116	1.47811	1.68363	1.48646	1.80689
AC097359.1	0.516996	0.355089	0.153269	0.102241	0.123598	0.178325	0.393603	0.0797417
AC097467.2	0.168126	0	0.0190189	0	0	0	0.0488417	0.0395802
AC097500.2	0.234388	0.364731	0	0.0560091	0.0677088	0	0.161717	0.131051
AC097662.2	0.0814293	0.0724069	0.0500054	0	0.0806499	0.0193934	0	0
AC097721.2	0.2912	0.120836	0.0695429	0.247412	0	0.0539412	0	0
AC099522.1	0.318294	0.326313	0.603635	0.536887	0.346154	0.593068	1.55017	1.25622
AC099850.1	0.190506	0.355736	0.750679	1.21395	0.0733765	0.370534	0.701013	0
AC100791.1	0	0	0.207052	0	1.11313	0.160601	0.531721	0.861789
AC103801.2	0.0832997	0.207396	0.179039	0.636966	0.192506	0.138872	2.29891	0.372597
AC104057.1	0.0468905	0.0583731	0.705485	0	0.325092	0	0.258818	0
AC104134.2	0.267493	0.0302725	0.1568	0.0929744	0.168594	0.0405408	0.268448	0.108772
AC104135.3	0.274673	0.26595	0.131192	0.116686	0.14106	0.305279	0.280758	0.0910079
AC104135.4	0.268454	0.0417741	0	0.0641494	0	0.111888	0.18522	0
AC104532.2	0.952201	1.27656	0.787154	0.420068	0.507816	0.366335	0.404291	0
AC104534.3	11.117	4.61311	9.86109	5.14434	6.5248	3.38312	3.16548	3.74918
AC104653.1	0.126625	0.315267	0.408241	0.121033	0.146316	0.211102	0	0
AC104654.2	0.615008	0.647824	0.203363	0.81394	0.218659	0.394348	1.82786	0.211609
AC104695.3	0.0141562	0.0176228	0.0304265	0	0.0654301	0.165203	0	0.443243
AC104698.1	0.0750138	0.0933832	0.107487	0	0.231143	0.0833724	0.414048	0.335535
AC104777.2	0.0840246	0	0	0	0	0	0	0
AC105053.3	0.248292	0.0618189	0.106733	0	0	0	0	0
AC105053.4	0.325539	0	0.349846	0.207441	0.125387	0	0	0
AC105760.2	0.308504	0.225912	0.0780093	0.104075	0.167754	0.0907623	0	0.243517
AC106782.20	0.227181	0.094271	0	0.144765	0	0	0.417984	0
AC106786.1	0.208249	0.155547	0.447597	0.398104	0.385011	0.347181	0.229891	0
AC107982.4	0.294112	0	0.210715	0	0.302086	0.217923	0	0.146173
AC108004.3	0.173683	0	0	0	0	0	0	0
AC108142.1	0.512763	0.314401	1.01985	0.863191	0.459849	0.395527	0.506912	0.684649
AC108448.2	0.640152	0.0724466	0	0.222502	0.13449	0.291061	0.642436	0.520615
AC108488.4	0.0831909	0.138084	0.0596017	0.265056	0.0640847	0	0.153061	0
AC110771.1	0.297499	0.0740701	0	0.227488	0.137504	0.0991944	0	0.266141
AC112198.1	0.103232	0.0604757	0.0391552	0	0.0140334	0.0404945	0	0.0271619
AC112721.2	0.785265	0.48878	0.16878	0.600467	0.181475	0.130915	0.433436	0
AC113189.5	1.20462	2.74927	1.46717	0.921132	1.57753	1.53967	0.664903	1.43686
AC114546.1	0	0.154007	0.0531799	0.0945989	0	0.0824984	0.273138	0.110672
AC114730.8	0.090006	0.224093	0.193453	0.172062	0	0.60021	0.993597	0
AC114788.2	0.267877	0.106106	0.104683	0.0232769	0.112557	0.0608984	0	0
AC115618.1	0.047361	0.0294794	0.152692	0.362154	0.273628	0.118436	0.522829	0.317767
AC116050.1	0.211943	0.029316	0	0	0	0	0	0
AC117834.1	0.138381	0.172267	0	0.0755823	0	0.0329571	0	0.176849
AC118138.2	0.626063	0.389687	0.672809	0.34195	0.310035	0.0745525	0.740491	0.800103
AC123768.4	0.835584	0.328485	0.0945237	0.0840716	0	0.366588	0.485484	0.196713
AC123886.2	0.227485	0.141596	1.22235	1.73951	0.394288	0.284437	1.25563	1.27192
AC124309.1	0.111601	0.23155	0.039978	0.0355574	0.042985	0.155046	0	0.0831981
AC124789.1	1.05526	3.55964	0.951144	0.715821	1.33736	0.227003	0.751567	0.304526
AC125232.1	1.23139	3.06586	1.80454	1.177	2.11274	1.67964	2.57454	2.25325
AC132217.4	0.341685	0.708928	0.734396	0.435459	0.263211	0.189879	0.628657	0
AC133528.2	4.29947	4.71514	5.28057	2.54403	3.31202	2.38927	5.65034	2.28945
AC135048.13	2.05898	3.47166	0.784256	0.74736	1.38533	0.695213	1.43858	0.932635
AC135178.1	0.117486	0.204758	0	0.0449188	0.271509	0	0.25939	0.105102
AC137934.1	0.902457	0.368894	0.376356	0.180245	0.186768	0.336833	0.22304	0.180746
AC138035.2	1.05623	0.0758585	0.0218288	0.0582451	0.0938827	0.203179	0	0.0908556
AC138430.4	0.159957	0.0819939	0	0.0359748	0.0869792	0.0470597	0	0.0420874
AC138783.12	0.667638	0.524923	0.15105	0.268695	0.568441	0.175744	0.387906	0
AC139099.3	0.263635	0.445405	0.242845	0.467984	0.30463	0.219758	0.20788	0.168461
AC139099.6	0	0.4265	0.105196	0.187127	0.113108	0.0815954	0	0
AC139100.2	0.138863	0.115245	0.119385	0.0530921	0.192547	0.077168	0.102196	0.124226
AC139100.3	0	0	0	0	0	0	0	0.0933781
AC141586.5	2.13109	1.17268	1.65958	1.91889	0.963577	1.67343	1.3638	1.45057
AC144449.1	0.290978	0.0517476	0.178689	0	0.0960644	0.346501	0.229441	0.185934
AC144525.1	0.287046	0.357338	0.925438	0.548737	0.995045	0.478546	0.396096	0.641974
AC147651.3	0.0605859	0.105591	0	0.023164	0	0	0	0.0541998
AC156455.1	0.835271	0.577674	0.199475	0.620963	0.160859	0.348129	0.384198	0.415127
AC159540.1	0.400115	0.0878992	0.0505872	0.0599912	0.108784	0.130794	0.129911	0.31583
AC159540.2	1.29766	0.0384626	0.398443	0.177192	0.428412	0.257545	0.341075	0.1382
AC174470.1	0.0999932	0.160045	0.122811	0.136539	0.264096	0.0952587	0.394232	0.191686
AC187652.1	0.42398	0.633366	1.09353	0.972612	0	1.13094	0.936084	3.03432
AC226119.5	0.537757	0.371913	0	0.114224	0.138084	0.149419	0.164901	0
ACAA1	5.65561	7.17452	3.27667	2.76577	4.22775	4.29574	4.05884	3.31593
ACAA2	16.2548	26.5561	15.5031	14.8746	16.1705	18.0092	13.2292	14.6837
ACACA	3.95017	2.86597	4.51707	5.06771	4.05805	5.13462	3.73043	5.50775
ACACB	0.237033	0.194228	0.503014	0.602259	0.0970753	0.200084	0.0993667	0.107366
ACAD10	1.55634	1.49901	0.480794	0.618697	0.890926	0.777597	0.866921	0.74511
ACAD11	0.224618	0.48468	0.24139	0.415083	0.155728	0.536741	0.247962	0.602827
ACAD8	2.35095	3.00774	2.36739	2.19617	2.61388	2.34964	2.02653	1.64225
ACAD9	8.77736	10.9145	11.2687	10.5669	9.68845	9.05157	5.96112	5.62125
ACADM	5.21813	2.61166	3.26721	2.12422	3.82111	4.92024	3.23839	6.00412
ACADS	2.02146	3.53506	2.48275	1.7175	1.48305	1.39082	2.47949	1.07642
ACADSB	1.48038	0.515673	1.13845	0.558211	1.45948	1.40382	1.91159	1.15424
ACADVL	70.6905	95.3094	71.695	61.6641	63.3957	61.4888	64.1099	58.044
ACAN	13.9039	10.0313	10.5725	9.10558	5.22931	6.05141	6.55658	6.39338
ACAP1	0.29353	0.562169	0.339712	0.129492	0.182632	0.207035	0.124629	0.0504981
ACAP2	5.40231	0.748837	2.74226	1.09866	3.55062	3.18099	4.99093	4.33588
ACAP3	5.42067	3.70424	3.10966	2.78424	1.76094	1.89745	2.36911	1.87673
ACAT1	6.53523	9.38576	3.89179	3.9414	6.38226	7.10278	7.34878	8.81381
ACAT2	2.96234	4.20767	5.26065	6.49854	4.57894	3.52991	3.00214	3.77964
ACBD3	20.4222	6.69574	10.4886	6.37811	21.5947	21.101	24.314	29.6349
ACBD4	0.371275	0.700292	0.241816	0.172062	0.260005	0.187566	0.372599	0.301946
ACBD5	3.73034	1.87703	2.39901	1.44121	3.16776	3.37883	3.56678	4.90499
ACBD6	10.6568	17.0151	10.6967	10.6515	12.7931	9.76998	10.4505	10.0013
ACCS	0.991704	1.01669	0.532876	0.473952	0.471847	0.583521	0.563482	0.424016
ACD	4.36974	6.67238	7.8598	7.64686	3.96616	2.92719	3.57053	1.59436
ACE_1	1.90319	1.27302	1.49145	1.43514	1.37856	1.41393	1.4111	1.17983
ACE_2	0.0174755	0.0217548	0.0751212	0.0334073	0.0605787	0.0582681	0.0964578	0.0781672
ACER2	0.261486	0.238714	0.262277	0.399901	0.0402863	0.290623	0.0962203	0.233924
ACER3	2.05319	0.826932	3.23403	2.10681	2.82601	2.63433	3.80538	3.3539
ACHE	0.045558	0.0992499	0.0489597	0.0435459	0.0526423	0	0	0.10189
ACIN1	16.3309	16.7482	16.1672	14.8876	16.2732	20.1435	19.8196	22.319
ACKR3	150.741	159.244	121.356	166.994	113.526	97.7998	103.433	110.918
ACKR4	1.27093	8.39941	2.97269	8.28924	6.2198	5.17243	4.12651	5.43405
ACLY	112.319	94.5299	118.281	124.225	77.3266	89.1521	77.9832	83.4111
ACN9	2.26895	1.90601	2.2996	1.09319	2.04626	1.81444	2.54547	2.88791
ACO1	16.0537	15.0712	13.9134	13.787	20.5113	25.2221	21.8491	24.1125
ACO2	16.3792	20.1807	18.4156	16.0979	17.1283	16.51	16.886	13.2608
ACOT1	0.297603	0.432227	0.586345	0.18964	0.229254	0.413455	1.36888	0.221862
ACOT11	1.63094	0.882517	0.430001	0.399082	0.462344	0.507549	0.504122	0.233445
ACOT12	0.0521475	0	0.0373608	0	0	0.0289791	0	0.0777514
ACOT13	3.22924	3.9478	1.70401	1.99614	1.96624	1.64409	2.50819	2.24881
ACOT2	11.617	14.2624	15.5624	15.304	7.77036	8.60101	8.44474	8.35535
ACOT4	0.557565	0.537369	1.35302	0.85958	0.457221	0.329836	0.694929	0.0804507
ACOT7	15.1538	23.0917	18.4412	19.7886	13.5065	11.2347	12.9899	9.59445
ACOT8	3.45873	5.54845	2.23236	1.9084	2.6566	2.50484	2.33765	1.98459
ACOT9	13.4032	20.0917	15.6164	15.5312	14.2227	13.5165	10.7811	12.352
ACOX1	6.90725	5.25579	4.69215	5.75137	6.80338	7.80955	7.76781	8.89732
ACOX2	1.24399	1.63085	0.662523	0.526128	0.559708	0.568948	0.668406	0.492419
ACOX3	5.5009	5.80289	5.19939	5.23683	6.76472	6.22434	6.2189	4.05148
ACP1	14.1643	19.0059	22.2129	23.1536	14.9155	16.9401	15.4447	16.3531
ACP2	8.35268	12.1134	4.45542	4.26579	5.15687	5.24478	3.90366	4.4179
ACP6	0.40323	0.530822	0.308816	0.115183	0.278488	0.193173	0.281407	0.373166
ACPL2	0.560253	0.352474	0.323702	0.403071	0.556879	0.512205	0.598525	0.215569
ACPP	0.77002	0.403614	0.718632	0.813487	1.31122	1.95938	0.727011	2.58321
ACPT	0.126155	0	0.203363	0	0	0.0525797	0	0
ACRBP	0.0448289	0.0186022	0.0321174	0.028566	0.0690664	0.024912	0	0
ACRC	1.02071	0.803295	0.151301	0.224284	0.650723	0.625903	0.712339	1.31196
ACRV1	0.172851	0.119543	0.165117	0.146859	0.0443842	0.0320185	0.106008	0.171812
ACSBG1	0.0412956	0.038556	0.0110948	0.0197359	0.0238585	0.0430285	0.028492	0.0230892
ACSF2	0.754827	1.56003	0.567044	0.700476	0.88067	0.525352	0.444951	0.590036
ACSF3	2.83564	3.46552	2.35515	1.9815	2.29275	2.39457	2.12503	1.09286
ACSL1	8.4841	7.2423	10.0331	12.697	10.6117	10.6341	10.1686	10.9355
ACSL3	9.43541	4.38282	7.73107	7.73993	14.0486	14.6052	14.9309	17.6639
ACSL4	25.6685	4.36938	56.1808	34.5741	65.2886	74.4792	87.8374	66.7677
ACSL5	0.413219	0.551151	0.338341	0.282121	0.295579	0.688894	0.97749	0.440075
ACSM3	0.0833814	0.0518999	0.12545	0.0478193	0.0385389	0.111207	0.0460233	0.111889
ACSS1	0.324007	0.612883	0.406987	0.305675	0.408426	0.203439	0.278711	0.244683
ACSS2	3.2952	4.5143	2.59239	1.92898	3.22462	2.73364	2.61075	3.03249
ACSS3	0.583002	0.751688	0.507194	0.119412	0.785936	0.833097	1.3025	1.02447
ACTA1	0.0852498	0.141501	79.522	102.128	67.6409	72.1039	73.5621	141.597
ACTA2	227.052	256.358	226.299	126.045	114.233	94.3629	160.974	84.9366
ACTB	1406.07	987.163	1157.75	1007.36	694.21	699.852	933.419	779.065
ACTBL2	0	0	1.14505	1.80409	1.30153	1.49719	5.209	3.1319
ACTC1	3.22353	3.39729	2.22419	1.62811	0.656071	1.02291	0.909852	0.737323
ACTG1	1267.79	977.219	1576.94	1359.34	683.22	621.121	868.381	768.079
ACTG2	55.4584	62.6972	59.8989	62.6093	31.6869	43.5988	42.5784	35.0032
ACTL6A	12.427	15.3837	10.5845	11.5798	15.655	16.1114	15.8878	15.0985
ACTL8	0.0684839	0.284181	0	0	0.211022	0.114172	0.126002	0
ACTN1	81.5074	58.1667	79.9928	63.26	64.8051	68.1654	69.1595	60.0689
ACTN2	0.00783961	0	0.0336999	0	0	0	0.0432716	0
ACTN3	0	0.0300745	0.0519249	0	0	0.0201379	0	0.0540303
ACTN4	105.09	99.8361	102.666	89.8761	73.195	71.8925	70.8116	68.1572
ACTR10	15.8677	19.738	9.75567	11.3249	12.0043	15.7114	15.2913	14.9917
ACTR1A	35.6323	50.9246	36.4314	36.3504	39.7144	39.9726	34.9492	37.0769
ACTR1B	14.0825	22.4404	11.2279	10.7459	11.1543	11.7755	10.6401	9.14908
ACTR2	70.244	22.6885	44.2857	27.5912	67.3535	78.757	93.455	103.605
ACTR3	24.2578	11.4779	17.2556	14.5926	21.6335	24.7761	24.7742	30.0122
ACTR3B	1.3893	1.0974	1.65219	1.57735	0.977867	0.646641	0.700664	0.757069
ACTR3C	0.0527082	0.00820193	0	0	0.0304522	0.010984	0.0363662	0.0589406
ACTR5	4.06589	5.32172	7.06467	5.48443	3.60044	3.23083	2.30714	2.54952
ACTR6	3.92183	2.51046	3.9752	3.53564	8.78013	7.7456	10.024	9.5685
ACTR8	7.53323	6.82862	4.46893	4.77372	6.49529	6.37528	5.7094	5.93534
ACTRT3	2.07647	2.82235	2.00381	1.78223	1.76279	1.80153	0.818665	1.89551
ACVR1	16.0962	19.388	5.72404	6.55733	9.77347	9.59012	7.93782	11.1022
ACVR1B	6.1447	4.96329	6.41897	5.63782	12.1816	11.7253	11.4154	11.8557
ACVR1C	0.00462021	0	0.0595823	0	0.0640638	0.0231076	0.0510036	0.144662
ACVR2A	2.61751	1.219	0.566639	0.923967	0.928395	1.3918	2.11345	1.40384
ACVR2B	0.237455	0.117569	0.220387	0.201176	0.230728	0.229425	0.223408	0.265532
ACVR2B-AS1	0.168784	0.189104	0.290218	0.161329	0.0390059	0.140693	0	0.226489
ACVRL1	10.7724	10.126	3.22483	2.98104	3.89595	2.95103	3.30332	2.75234
ACY1	5.54712	7.31253	3.65918	2.26311	2.13657	1.65408	1.92918	2.06768
ACYP1	2.07684	3.41849	1.93432	2.38213	1.97316	1.38495	1.01896	2.78689
ACYP2	1.55759	2.08817	1.04848	1.50516	1.50313	1.54091	1.27542	1.14842
AD000090.2	0.498541	0.591071	0.331665	0.29499	0.16459	0.336413	0.262072	0.212377
AD000671.6	0.507587	0.274733	0.237168	0.337509	0.255007	0.404713	0.365437	0.197428
ADA	2.01093	2.81861	1.28064	1.08208	1.03273	1.21684	1.15107	1.13268
ADAL	0.899419	0.805743	0.68654	0.674901	0.718753	0.980953	0.649554	1.01517
ADAM10	10.4535	2.3577	7.55981	4.40108	9.67454	9.72652	12.1915	11.4199
ADAM11	0.0178125	0.0332617	0.191425	0.119181	0.164659	0.014848	0.0491591	0.0398374
ADAM12	37.347	24.8285	40.1449	47.3277	37.3992	49.1105	46.4697	49.973
ADAM15	16.8189	20.3352	19.1356	18.2406	13.15	11.702	12.6414	9.09001
ADAM17	5.88295	2.82715	4.14818	5.21566	4.54975	5.99575	5.64724	8.52874
ADAM19	16.8664	12.8065	14.484	10.8495	11.1421	15.6256	15.7847	16.2174
ADAM22	0.0973659	0.0216444	0.089688	0.0531804	0.0241085	0.139134	0.191937	0.124433
ADAM23	1.31063	1.3102	1.50808	1.80952	1.33086	1.79876	1.86334	1.42119
ADAM28	0.0272588	0.00565566	0.00976472	0.0260549	0	0	0	0
ADAM32	0.245321	0.036858	0.0909099	0.0404287	0.0195495	0.105772	0.0700385	0.208111
ADAM33	14.0952	14.0512	10.7653	11.324	7.67413	7.65318	9.18626	8.18523
ADAM8	0.346617	0.232345	0.267435	0.084951	0.390247	0.355606	0.147169	0.357787
ADAM9	34.119	6.86991	24.3828	14.2619	33.9426	39.6181	42.2304	44.5305
ADAMTS1	32.2335	43.736	11.3249	13.0162	8.84059	9.67662	9.0635	11.9993
ADAMTS10	4.30824	2.45124	2.5934	1.69813	1.52253	1.48092	2.00208	1.52311
ADAMTS12	4.77486	3.82393	4.0715	3.48009	3.90583	4.62122	5.08403	5.81073
ADAMTS13	0.604233	0.269306	0.1924	0.213906	0.155154	0.186545	0.164698	0.100101
ADAMTS14	2.56397	1.85688	1.61166	1.89585	1.41612	1.51892	1.78014	1.80323
ADAMTS15	6.72951	7.33258	19.6987	16.8185	19.7256	18.1903	24.1148	6.83806
ADAMTS2	38.7082	32.6659	31.3711	26.011	17.8552	19.4038	21.4447	18.8615
ADAMTS3	0.509665	0.152594	0.942911	0.715317	1.66984	2.01127	2.74194	2.51057
ADAMTS4	4.46041	4.60079	23.6713	26.555	39.8925	56.6996	49.1034	62.796
ADAMTS5	0.45973	0.175197	0.171408	0.206261	0.108412	0.172057	0.414291	0.314749
ADAMTS6	7.60694	1.44454	1.25768	0.843699	1.9482	1.27314	2.10758	1.92975
ADAMTS7	3.34147	2.81192	2.65779	1.79656	1.32089	1.44765	1.78976	1.2783
ADAMTS7P1	0.0424658	0	0.0182547	0	0	0.0424779	0	0
ADAMTS7P4	0.100123	0.0671143	0.0165536	0.073616	0.0889937	0.0128399	0.0850214	0.103349
ADAMTS8	0.366312	0.198776	1.04977	1.36462	0.520952	0.814259	0.673968	1.21837
ADAMTS9	0.460863	0.227509	2.11773	2.60508	2.03829	2.49705	2.60958	2.61233
ADAMTS9-AS2	0.111611	0.117005	0.0631291	0.0336891	0.162906	0.156692	0	0.210204
ADAMTSL1	5.16683	4.81001	6.39141	5.97446	3.20502	4.07033	4.94898	4.81842
ADAMTSL3	0.0653314	0.016266	0.0280838	0.0416307	0.0100654	0.0290444	0.0480806	0.0389634
ADAMTSL4	7.23663	5.31094	5.01326	6.35172	3.62427	4.05473	4.21809	3.18045
ADAMTSL4-AS1	1.47389	0.215861	0	0	0.601089	0.433621	0.957098	0
ADAMTSL5	5.50398	4.29434	3.02241	2.85622	2.33575	2.01467	1.69788	1.86732
ADAP1	0.159521	0.17768	0.216545	0.11235	0.0776109	0.111976	0.0926834	0.112663
ADAP2	0.113288	0.155132	0.0243493	0	0	0.0377732	0	0
ADAR	23.5852	21.9557	18.0303	18.6705	30.6541	37.6077	33.1136	34.2708
ADARB1	2.89723	2.30238	2.33403	1.92998	1.61751	1.57703	1.63896	1.63176
ADAT1	2.6611	1.96878	2.27969	1.88278	1.40066	1.64195	1.98631	0.847189
ADAT2	0.864459	0.619154	0.585401	0.407481	0.629433	0.523166	0.22877	0.556169
ADAT3	0	0.0473253	0.122564	0.254359	0.0878549	0.253512	0.209834	0
ADC	0.291466	0.290272	0.890964	0.705771	0.179621	0.269953	0.429009	0.405602
ADCK1	1.06267	0.984713	0.394983	0.320759	0.572412	0.372973	0.529221	0.428868
ADCK2	3.00428	3.75812	6.30047	5.68743	2.0559	1.60468	1.60995	1.50036
ADCK3	1.00799	1.4244	1.12425	0.885356	2.26651	1.7713	1.71423	0.999231
ADCK4	2.29135	2.88136	1.23122	1.13947	2.86233	3.14892	2.73457	2.1814
ADCK5	2.61838	4.06964	1.63172	1.03664	1.64704	1.26565	1.11173	1.03952
ADCY1	0.106757	0.0273616	0.249702	0.348142	0.108845	0.0785198	0.0346621	0.0561787
ADCY10	0.0622814	0.00861476	0.0297475	0	0.0159925	0.0230737	0	0.154768
ADCY10P1	0.11844	0.101367	0.0636417	0.0424533	0.153964	0.12341	0.122577	0.132444
ADCY2	0.04061	0.0475808	0.0359407	0.00913328	0.0165617	0.0199125	0.0263708	0.0534257
ADCY3	11.052	11.3664	21.0866	22.5756	9.5131	9.73871	9.67683	9.50436
ADCY4	1.64271	1.54555	0.53602	0.383472	0.664041	0.460958	0.568567	0.509254
ADCY5	0.110121	0.101326	0.0308723	0.0183057	0.0331943	0.0239462	0.105709	0.0428321
ADCY6	5.58559	6.82137	6.63223	6.16919	4.45838	4.58021	4.26496	5.24081
ADCY7	2.94869	2.88024	0.952246	0.912824	1.10351	1.40337	1.03251	0.880762
ADCY8	0.0142536	0	0	0.0272482	0.0988202	0.0237627	0	0.0956338
ADCY9	4.71052	3.20326	4.83923	4.86942	2.17001	2.4476	2.57712	2.99342
ADCYAP1	0.100485	0.138991	0.167981	0.213438	0.077407	0.0558409	0	0
ADD1	18.7941	19.5629	15.6061	15.411	15.5514	15.5959	15.0827	14.5715
ADD2	0.00670446	0.0125194	0.0144101	0.00640836	0.046482	0.0279432	0.018503	0.0299889
ADD3	11.7102	3.2503	6.21203	5.48788	11.4073	11.6074	12.8698	19.2029
ADGB	0.0273272	0.00680381	0.0117471	0	0.0126306	0	0.0603342	0.0244467
ADH1B	0.268671	0.114207	0.126761	0.6013	0.106007	0.37144	0.180849	0.468979
ADH1C	0.0456805	0.0284334	0	0.087326	0	0	0	0
ADH5	34.3147	41.1191	30.737	25.9354	42.4165	35.9877	34.9588	33.4096
ADHFE1	0.396189	0.310017	0.170309	0.0432791	0.130799	0.0377431	0.0624804	0.151898
ADI1	9.89483	15.2666	14.2056	13.1898	12.7666	10.6237	9.9953	10.8
ADIPOR1	33.5552	37.532	42.1518	40.7465	38.6808	33.2276	29.7426	29.1613
ADIPOR2	8.91865	9.89701	14.773	17.6574	13.5792	15.1699	13.0449	12.026
ADIRF	17.6231	39.4261	15.6453	16.8448	18.5928	11.0708	15.2723	7.80662
ADK	15.1336	16.6671	11.529	13.2347	17.0572	22.0582	16.1853	27.512
ADM	34.1051	39.2851	40.2798	42.0109	135.961	108.921	93.7783	81.449
ADM2	7.85873	10.4511	4.33487	3.34273	5.90077	5.2837	6.19674	3.59962
ADM5	0.0494561	0.061567	0.159447	0.378175	0.0571466	0.0412252	0	0
ADNP	10.0772	5.76831	6.1445	6.74025	7.21228	9.0852	7.33086	9.83023
ADNP2	5.29143	4.32565	9.07985	11.5625	6.73067	7.61971	5.45138	8.64187
ADO	13.4649	12.2449	12.9987	12.6957	15.9279	14.0014	15.3681	12.0456
ADORA1	1.84488	3.34402	0.217871	0.19378	0.187407	0.185892	0.279753	0.0906821
ADORA2A	0.121582	0.529743	8.36227	11.292	13.8615	9.4084	13.9251	9.38113
ADORA2A-AS1	0.0948042	0.0131133	0.113203	0.0402743	0.0486872	0.158052	0	0
ADORA2B	2.49755	2.62144	16.3674	20.3618	3.7913	3.59227	5.54124	2.95715
ADORA3	0.00947009	0.0117891	0.0203544	0	0	0.015788	0	0
ADPGK	14.6265	14.6415	26.7571	27.6598	24.3665	24.886	22.8914	22.107
ADPGK-AS1	0	0.0168534	0.0290981	0.103522	0.156434	0.225701	0.0747256	0.181668
ADPRH	1.31637	2.39506	1.24648	1.31982	2.23373	2.90052	1.72755	2.1823
ADPRHL1	0.552203	0.847826	0.395623	0.527815	0.340304	0.429613	0.101598	0.0823329
ADPRHL2	21.8017	33.0379	20.583	16.2621	24.1913	21.4003	22.6335	16.405
ADPRM	1.2063	1.8608	0.450913	1.00263	0.606036	0.961819	2.46069	1.29029
ADRA1B	0.464427	0.39558	0.262687	0.280368	0.112978	0.0407508	0	0.21867
ADRA1D	0.872826	0.316091	0.272872	0.0606747	0.256722	0.105827	0	0.212952
ADRA2A	1.04313	0.246045	0.165203	0.608731	0.938894	2.5628	2.00004	0.736719
ADRA2B	0	0	0.0557107	0.0495504	0	0.0216061	0	0
ADRA2C	0.292716	0.145758	0.335544	0.186525	0.0450978	0.0325332	0.107712	0.0872873
ADRB1	0.0148438	0	0.0319042	0.0283764	0.102912	0	0	0
ADRB2	0.312221	0.466413	0.40264	0	0.432925	0.451114	0.344668	0.279311
ADRBK1	7.93565	9.32349	9.61733	7.8106	7.20314	6.73713	6.61424	5.10343
ADRBK2	0.306333	0.121338	0.359134	0.346041	0.278884	0.232136	0.333045	0.498261
ADRM1	60.1344	79.7982	78.0951	86.5212	60.4559	62.3272	65.7927	51.9861
ADSL	12.7639	18.6124	12.9208	11.3437	12.7023	10.3749	10.3984	7.98475
ADSS	22.9797	17.1382	19.4774	22.3303	24.5043	26.5255	22.9628	30.1157
ADSSL1	0.375173	0.329679	0.332036	0.604704	0.323009	0.220753	0.162417	0.329047
ADTRP	0.399236	0.509745	0.132014	0.234833	0.307545	0.13653	0.0565034	0.137367
AE000658.22	0.180012	0.560233	0.193453	0	0.624012	0.450158	0.993597	0
AEBP1	146.234	99.8804	129.861	135.153	103.528	133.745	121.669	115.855
AEBP2	3.53085	1.34436	3.71375	2.2619	5.07816	5.19758	5.44238	6.80459
AEN	11.5772	15.6338	16.2956	20.4585	16.885	13.7107	12.3907	14.3039
AES	36.1802	45.579	29.9368	25.9214	26.9257	25.4665	25.2724	22.955
AF001548.5	0.101634	0.126522	0.327667	0.680014	0	0.0847187	0	0.454604
AF127577.10	0	0.0941033	0.649892	0.144507	0.349387	0	1.25172	1.01437
AF127936.7	0.50129	0.225559	0.311549	0.381011	0.949117	1.14786	1.3668	1.4318
AF131217.1	0.793464	0.25099	0.321514	0.273529	0.225454	0.271069	0.179492	0.320004
AF146191.4	0.0921936	0.045908	0.079262	0	0	0	0	0
AF196779.12	0.180624	0.0449711	0.310578	0.759647	0.250454	0.240901	0.398791	0.646342
AF196970.3	2.06673	0.743263	0.197427	0.175596	1.3798	1.14851	1.01401	0.616295
AF196972.9	0	0.404947	0.419494	0	0	0	0	0
AFAP1	30.1644	17.8104	23.2318	21.7179	24.1782	29.1283	29.9562	33.9453
AFAP1L1	1.07984	1.74756	0.676942	0.670899	1.51811	1.29018	1.24173	1.08677
AFAP1L2	0.0357119	0.044457	0.0153514	0.0682693	0.0825301	0.0119073	0.0394232	0.0638952
AFF1	2.84195	1.49301	2.10983	1.50577	6.0555	7.04751	7.49368	11.5966
AFF2	0.115261	0.0679672	0.0651934	0.063783	0.161223	0.080908	0.117194	0.176376
AFF3	1.09187	0.84308	0.334196	0.422744	0.287467	0.512681	0.286078	0.54094
AFF4	15.1625	2.82758	7.21782	4.45713	15.6605	17.7234	20.5492	26.8796
AFG3L1P	1.50196	0.943205	1.07288	1.21837	0.432592	0.832184	0.639605	0.837288
AFG3L2	6.43271	8.15167	10.0766	10.8995	7.7813	7.44174	5.84098	4.58996
AFMID	2.19341	4.06313	2.07522	2.68838	2.40109	2.27451	1.50611	1.36134
AFP	0.0130355	0.0811384	0.112071	0.0249197	0.210876	0.0651962	0.0719512	0
AFTPH	3.15976	0.958047	2.01992	1.24486	3.48864	3.99708	4.41122	6.55371
AGA	13.0863	11.5657	10.9913	9.1991	11.818	11.7821	11.9217	12.4315
AGAP1	1.62337	1.45003	2.07642	2.71762	1.2788	1.61058	1.19809	1.85977
AGAP10	0.0355743	0.141714	0.0458767	0.0272025	0.0328849	0.0593073	0.157085	0.0636491
AGAP2	0.39336	0.289814	0.155289	0.0460392	0.129865	0.200751	0.0886202	0.466802
AGAP2-AS1	6.45739	12.6221	7.12217	6.71362	6.807	4.58001	6.40937	3.16707
AGAP3	4.47857	5.27326	4.26256	4.54947	2.60751	2.5102	2.04051	3.25549
AGAP4	1.41166	0.596833	0.400733	0.661925	0.215437	0.643862	0.441045	0.297844
AGAP5	0.0895947	0.130124	0.0641897	0.0856378	0.0690178	0.099578	0.247264	0.0667924
AGAP6	4.9502	3.30061	2.73403	2.5196	2.26673	3.44926	2.28398	3.15336
AGAP7	0.0351098	0.0437075	0.188657	0.0671183	0.162277	0.234132	0	0.31409
AGAP8	0.819258	0.268389	0.231692	0.123643	0.473326	0.287541	0.297499	0.771477
AGAP9	3.64893	0.502572	0.400482	0.326515	0.394721	0.569498	0.34282	0.20836
AGBL2	0.0697329	0.0482273	0.0666131	0.0592472	0.0537176	0.0516687	0.0427665	0.173285
AGBL3	0.112537	0.0560382	0.278162	0.12908	0.104029	0.0375231	0.155291	0.100675
AGBL5	2.02644	2.84301	1.67652	1.42965	1.4867	1.3004	1.10964	1.83442
AGER	0.388625	0.254627	0.0879248	0.0391012	0.0945381	0.340996	0.112898	0.18298
AGFG1	10.5147	7.48949	10.9717	10.9696	17.8429	22.0734	22.9181	19.5305
AGFG2	1.00042	0.888192	0.533391	0.489236	0.448055	0.568874	0.642084	0.589707
AGGF1	4.57546	2.76419	3.07319	2.82984	4.04296	4.9217	5.19952	3.9126
AGK	4.05556	3.61082	3.94695	4.16796	3.68898	4.25144	3.65326	3.19271
AGL	1.55646	0.32607	0.757848	0.365912	1.19899	1.57034	1.30673	1.01388
AGMAT	0.220911	0.698096	1.49748	1.26693	0.785423	0.679918	0	0.15202
AGO1	2.53196	1.57189	2.84148	2.15543	1.77522	1.81926	1.9289	1.78434
AGO2	6.63134	2.81752	9.02877	9.49507	6.08523	7.01788	6.90245	10.3993
AGO3	2.08335	0.584912	1.25912	0.928784	1.34459	1.41996	1.98645	1.98538
AGO4	3.12761	1.51373	0.82929	0.659361	1.29697	1.27674	1.38751	2.09192
AGPAT1	20.1241	22.4886	15.9434	13.7555	13.952	13.4003	13.6263	11.0948
AGPAT2	19.2094	30.2374	27.5758	25.9268	15.6713	11.6991	15.1283	10.5687
AGPAT3	7.37131	6.37666	9.19889	8.95099	6.8575	7.40476	7.53537	6.74573
AGPAT4	2.65208	2.70635	1.32811	1.18987	1.41758	1.55651	1.21987	1.93676
AGPAT5	5.31829	3.89782	12.4646	13.1162	8.32655	10.0314	9.26735	9.90514
AGPAT6	13.2869	17.5465	21.2316	20.8276	21.1344	18.6987	15.477	14.2177
AGPAT9	4.15273	6.49638	1.55343	3.0209	1.61365	1.98097	1.3523	2.19175
AGPS	5.80984	2.43881	2.23902	1.71403	4.13216	4.16464	3.74748	3.96416
AGRN	11.0631	7.46875	9.09194	6.62934	6.01517	6.54517	7.25965	5.33538
AGT	0.33378	0.346264	0.0398559	0.106346	0.257122	0.340058	0.409409	0.248832
AGTPBP1	1.6002	0.492661	0.702668	0.690756	1.01399	0.91794	1.13968	1.23143
AGTR1	0.549663	0.684264	1.62772	2.70866	2.48409	2.7491	3.16877	4.5348
AGTRAP	19.9406	27.4538	12.1221	10.4479	15.1726	13.7691	11.3727	10.2315
AHCTF1	6.80857	1.13929	6.39521	4.67383	6.34493	8.10774	8.90712	6.15023
AHCY	22.7906	33.6955	31.3042	27.1545	25.4395	19.8069	20.4741	16.1526
AHCYL1	31.8352	36.7947	30.1538	30.5921	27.9857	35.562	30.846	42.0092
AHCYL2	1.39167	1.27252	0.701467	0.765162	0.910767	1.07793	0.917699	1.81789
AHDC1	2.82546	2.11337	1.59476	1.46381	0.754475	1.15782	1.17949	1.38064
AHI1	2.63596	0.461834	2.82229	1.89432	6.40756	5.84307	6.54726	5.43676
AHNAK	68.1891	29.2404	15.6507	11.0994	26.8913	31.8553	31.1921	46.9032
AHNAK2	4.4789	3.58941	0.802628	0.58408	0.821156	0.716889	0.549652	0.89085
AHR	8.62285	3.34259	18.081	13.8627	22.1088	20.7977	19.9955	19.941
AHRR	3.76248	3.3269	3.24663	3.12033	5.43443	4.02183	2.80971	2.96991
AHSA1	35.8395	59.7031	63.2788	68.5959	59.313	54.3679	52.0998	48.9887
AHSA2	2.5139	2.76986	2.0371	1.7634	2.04976	1.70683	3.27311	3.12853
AIDA	15.4432	12.68	15.626	13.9341	22.9089	27.4393	21.8552	38.2825
AIF1L	0.0697075	0.0192839	0.299649	0.562643	0.053698	0.0258249	0	0
AIFM1	5.834	9.0063	5.38579	3.95503	4.57332	5.84851	5.39055	6.32265
AIFM2	7.7249	11.3585	9.66308	12.9631	12.2268	10.6148	9.55139	8.07354
AIFM3	0.0239026	0	0.0171249	0	0.0552388	0.013283	0	0
AIG1	3.45389	5.39653	3.09063	3.18007	3.50228	2.78505	3.57939	3.279
AIM1	1.52766	0.937672	0.581446	0.486731	1.40972	1.58292	1.31752	1.13887
AIM1L	0	0	0.0177819	0	0	0	0	0
AIM2	0.148024	0.157947	0	0	0.439821	0.599314	0.466877	0.945866
AIMP1	11.31	10.0433	9.19135	8.9559	17.6708	16.1101	15.642	14.3318
AIMP2	22.5127	34.6723	25.0879	21.8277	20.1911	21.8871	18.4989	10.0285
AIP	18.4956	26.5398	17.4825	17.8768	16.2233	14.1218	15.7279	11.5869
AJ271736.10	0.657876	0.744524	0.128545	0.228662	0.644997	0.531768	0.220074	0.445857
AJAP1	0.660958	0.669336	0.934813	0.896913	0.284917	0.393947	0.321347	0.459551
AJUBA	1.89002	1.43294	0.855219	0.271661	0.492613	0.343522	0.588281	0.572076
AK1	9.36629	19.0763	13.6948	10.8406	9.53433	10.3834	8.35263	8.83503
AK2	9.88251	22.5298	22.7672	24.7083	20.6963	18.0583	18.9803	16.9527
AK3	17.1565	9.86905	21.1691	18.9729	28.5653	31.7804	36.9103	37.0845
AK4	1.82197	2.50542	12.8566	13.707	10.52	12.6733	14.7909	13.892
AK5	2.55536	3.2117	2.25766	1.89059	1.30601	2.02766	1.52574	1.78594
AK7	0.0169897	0	0.0365166	0.0649575	0.0196316	0.0283243	0	0.0379973
AK8	0.280004	0.174286	0.0668692	0.11895	0	0.0518673	0	0.0695805
AK9	0.134626	0.0209491	0.072339	0.0884675	0.136115	0.126247	0.116107	0.263452
AKAP1	4.03662	4.00637	8.74369	7.94231	2.30942	2.29567	1.73728	2.04138
AKAP10	6.36191	3.97082	3.29604	3.98695	6.19687	7.90351	7.69054	9.36795
AKAP11	6.93833	0.453477	4.24633	1.81056	4.36764	5.09413	6.41042	3.4888
AKAP12	21.4723	4.3986	12.8906	7.18199	11.5239	13.7339	18.5906	26.5439
AKAP13	4.85183	2.07851	2.90873	2.19463	3.22434	3.77891	3.0758	4.4791
AKAP17A	11.1342	11.3819	14.2959	14.2895	12.6487	13.8174	13.8104	11.7046
AKAP2	35.7059	20.017	38.9938	40.924	95.7827	102.605	94.1955	109.122
AKAP6	0.161351	0.0275694	0.0135999	0.0181441	0.00731143	0	0.0174627	0.0849081
AKAP7	0.88949	0.698086	1.22605	0.554482	0.670308	1.38619	1.06731	1.03791
AKAP8	7.73314	7.64484	9.01196	8.86615	7.63301	7.81447	8.0783	6.458
AKAP8L	5.69392	8.7224	3.79185	4.92298	7.6324	7.65259	6.23027	6.13344
AKAP9	2.02166	0.168751	0.497314	0.205524	1.14506	1.36764	0.928822	0.846783
AKIP1	6.35395	11.428	9.32949	7.09732	9.7751	8.34501	8.05419	6.94002
AKIRIN1	31.0755	32.2024	43.373	45.0361	44.8444	53.5127	46.8807	58.3731
AKIRIN2	25.9487	30.0543	18.4995	19.9884	26.6195	27.5292	24.751	28.708
AKNA	2.82123	2.62909	2.75626	2.41318	2.45421	2.57885	2.6101	2.13309
AKR1A1	18.8797	32.4501	16.9103	17.9548	20.7932	16.2255	15.1768	14.9779
AKR1B1	28.1013	38.9998	64.341	67.1895	57.5923	54.4151	38.9534	51.0366
AKR1C1	5.87447	8.64877	4.05046	6.44672	10.3356	9.8086	6.39538	7.2396
AKR1C2	2.70142	2.66776	1.74038	3.40279	3.22635	3.7705	2.19617	2.34174
AKR1C3	0.946771	0.840202	1.04769	1.45151	0.974846	1.17208	0.879592	1.04824
AKR1E2	0.58003	0.700187	0.717785	0.537613	0.284338	0.234422	0	0.3931
AKR7A2	26.1194	33.6143	20.8152	15.9143	23.814	18.4518	18.0376	15.3641
AKR7A3	0.372656	0.402058	0.0533976	0.0949861	0.172242	0.0828361	0.137128	0
AKR7L	0.337653	0.210168	0.164938	0.20538	0.212813	0.051174	0.169428	0.0686504
AKT1	18.282	18.3623	23.4636	20.7042	15.6443	14.2133	15.6427	11.4141
AKT1S1	10.7689	10.1676	12.1704	13.0207	12.1266	12.0719	11.209	10.509
AKT2	8.43844	7.63038	9.14834	8.01945	6.89596	6.82137	7.00526	6.34137
AKT3	7.25137	2.73634	6.84306	5.4041	8.1433	8.67956	10.6941	15.4067
AKTIP	2.1268	2.34314	1.5085	1.21972	1.42536	1.64874	1.81956	2.23558
AL021068.1	0.232305	0.036149	0.249651	0.111023	0.335536	0.290464	0.16028	0.259774
AL021546.6	2.07796	0.862272	0.827082	2.20688	0.177858	0.513223	2.12399	1.03274
AL021707.1	0	0.235398	0.270949	0.361483	0	0	0.347906	0.563871
AL021977.1	0	0.223148	0	0.114224	0.276168	0.099613	0.329802	0.267264
AL022341.3	0.546052	0.271908	0	0	0.252385	0	0	0
AL022476.2	0.101975	0.0253894	0	0	0	0	0.112573	0.0912263
AL031663.2	0.0404598	0.0335784	0	0.0773458	0.0623351	0	0	0
AL034548.1	1.33878	2.39431	2.06693	2.91978	6.23144	4.11809	2.39381	6.07269
AL035610.2	0.0446905	0.0333806	0	0.0170867	0	0.0149011	0	0
AL049829.1	0	0.189556	0.654551	0.291087	0.351892	0.507705	0.840462	0.681091
AL117190.2	0.333199	0.414792	1.07423	2.22938	0.385011	0.555489	1.83913	2.23558
AL117190.3	1.2296	0.114803	0	0.0587649	0.142081	0	0.169674	0.1375
AL132709.5	2.95929	0.619897	0.366952	0.244782	0.854864	0.45066	0.706765	0.763662
AL132709.8	5.0017	0.630534	0.408241	0.302582	0.219474	0.263878	0	0.849588
AL136419.6	0.265082	0.19105	0.599736	0.346723	1.41866	0.162816	0.693071	0.124811
AL138764.1	0.560829	2.26904	0.301353	1.34015	1.29608	0.233745	0.773891	1.25429
AL139819.1	0	0.0804554	0.0926063	0.288282	0.0995718	0.107746	0	0.192723
AL157871.2	0.412455	0.513457	0.443252	0.394239	0	0	0	0
AL163636.6	0.652273	0.458958	1.46291	0.975859	1.37632	0.851033	2.34802	1.39537
AL353791.1	0.0223712	0.0556988	0	0	0	0	0	0.0500328
AL357673.1	0.031882	0.0198447	0.13705	0.0914219	0.0736794	0.106304	0.0879884	0.142607
AL358333.1	0.544652	0.226009	0.390213	0	0	0	2.00418	2.43621
AL358781.1	0.0575648	0.143323	0	0	0	0	0	0.257486
AL359091.2	0.184108	0	0.0989273	0.0439941	0.212736	0.0383666	0	0
AL360004.1	0.156475	0.129861	0.140132	0.0249273	0.0904031	0	0	0
AL391319.1	0	0.312935	0.900492	0.160184	0.193645	0	0	0.374802
AL391357.1	0.244154	1.21577	1.04954	1.6336	0.56424	0.610559	3.36909	2.73024
AL441883.1	0.724139	0.6761	1.42672	0.346079	0.557829	0.30181	2.33157	0.809763
AL450992.2	0.167916	0.209036	1.08273	0.642001	0	0	0.463417	0
AL589743.1	0.129542	0.026151	0.0150502	0.0334651	0.0485468	0.052532	0.11595	0.0469815
AL590369.1	0.267608	2.33198	0.790873	1.02316	1.77802	0.22307	3.5081	1.49626
AL590710.1	0	0.0375878	0	0	0.0697781	0.0503375	0.333318	0.270113
AL590762.6	0.663794	0.247903	0.142672	0.126896	0	0	0.366389	0
AL591479.1	0.968781	1.20602	0.308479	0.445849	0.373142	0.299091	0.693168	0.401234
AL591684.1	0.107824	0.134229	0.0927004	0.123675	0.0498365	0.0359517	0.23806	0
AL592284.1	1.34615	1.18291	0.936075	1.51376	1.09798	1.18811	2.84097	2.47935
AL592494.5	0.034803	0.0288837	0.0249344	0	0.0268099	0.0967024	0.064033	0.155673
AL603965.1	0.258779	0.402686	0.0463502	0.206125	0.149509	0.0719034	0.23806	0
AL627309.1	0.3193	0.357741	0.205885	0.274678	0.442741	0.718629	0.0881206	0.357055
AL645728.1	0.708742	0.622799	1.1649	2.31127	0.385389	0.764547	0.920467	0.932406
AL691479.1	0	0	0.691741	0.769064	0.557829	0.67069	0.444108	1.79947
AL807752.1	1.61839	1.17525	1.15949	0.515639	0.623351	0.674522	0.744409	0.603252
ALAD	4.64271	5.72847	5.26312	5.38803	4.36768	5.1235	4.35415	4.37387
ALAS1	17.1037	21.5006	16.2385	15.4997	18.389	16.617	14.7018	12.1388
ALCAM	19.2797	4.8989	22.6526	13.1339	22.0042	24.6935	28.9069	24.9872
ALDH16A1	4.78538	4.59037	2.96959	2.01153	2.57973	2.68472	2.6262	2.21006
ALDH18A1	42.2566	43.6915	57.3482	52.2177	47.3115	50.0073	58.1228	43.4081
ALDH1A1	98.9675	74.0293	71.471	70.3239	61.1328	87.2819	91.3593	88.9093
ALDH1A2	0.187236	0.417102	0.826046	1.0267	0.626279	0.780371	0.489539	0.749342
ALDH1A3	6.49902	5.49751	7.78317	10.623	13.2843	17.0927	16.2501	12.4115
ALDH1B1	15.2833	14.5928	34.9038	31.1502	12.6805	11.8272	12.5428	8.36703
ALDH1L2	6.94637	1.74192	3.77012	1.92978	4.74663	5.74863	7.58552	8.98598
ALDH2	20.3502	23.2611	24.5008	19.7323	17.1551	14.3674	17.5137	16.2077
ALDH3A2	2.86229	4.64489	2.06898	2.58931	2.32304	2.9682	2.02186	2.934
ALDH3B1	4.8957	5.46353	3.11675	1.93803	2.93599	2.02173	2.51453	1.46371
ALDH4A1	4.21717	4.74784	4.18534	2.64323	3.8877	2.76614	1.52637	2.62849
ALDH5A1	0.0999596	0.153154	0.165267	0.0881953	0.0355395	0.0769138	0.0848829	0.0343936
ALDH6A1	0.820402	0.870878	0.546766	0.595725	0.881837	0.572536	0.631856	0.398255
ALDH7A1	9.81082	12.2898	8.58796	8.47268	7.79911	6.71253	6.85382	6.15909
ALDH8A1	0.192565	0.0922002	0.0318375	0	0.102696	0.0740846	0.0817604	0.19877
ALDH9A1	21.3313	26.7468	19.6255	19.1003	21.9624	21.8598	21.1947	18.3246
ALDOA	159.229	167.546	177.248	193.959	133.361	137.897	140.587	110.809
ALDOC	2.80027	3.64856	3.24325	4.49335	6.16964	3.41062	3.04323	2.07677
ALG1	6.20428	10.0087	5.4445	4.87054	6.05764	6.14484	5.59272	3.57979
ALG10	0.0232528	0.0289469	0.024989	0.0444516	0.0268686	0.0193828	0.128346	0.156013
ALG10B	0.465884	0.120827	0.375503	0.296872	0.628051	0.598702	0.589303	0.477557
ALG11	1.74778	0.804489	1.84672	1.40386	1.88379	2.30165	3.56699	2.72637
ALG12	3.23981	3.27201	4.6935	4.34149	2.771	3.00509	3.06808	2.02456
ALG13	4.79219	1.84523	2.75388	2.84558	4.427	4.08363	3.88273	4.63543
ALG14	1.11576	1.52075	1.39339	1.22245	1.01918	1.29401	0.925006	0.848235
ALG1L	0.474963	0.656969	0.226857	0	0	0	0	0
ALG1L2	0.37548	0.233714	0.172935	0.205084	0.123962	0.0447126	0	0
ALG1L6P	1.68138	1.46518	0.361385	0.214283	1.94283	0.747492	0.309352	0.501384
ALG2	21.555	22.6984	32.7551	30.1143	31.6278	28.9954	32.9701	23.7212
ALG3	8.67072	9.31307	6.51084	8.13538	5.61178	5.43863	5.28006	3.12685
ALG5	12.954	15.0414	10.1964	11.2159	13.4245	12.0731	12.0771	12.9916
ALG6	1.33027	0.758567	1.19902	0.902368	0.535515	0.972947	1.08954	1.22844
ALG8	8.58525	9.87492	8.57767	9.15973	8.7674	10.0826	9.58624	8.5949
ALG9_1	3.18595	3.75495	3.03075	3.10098	2.53591	3.19923	2.98451	2.60827
ALG9_2	0.571176	0.189612	0.572903	0.339702	0.146665	0.232768	0.560476	0.340647
ALK	0.0864351	0.00768581	0.0132699	0.0354076	0.0285359	0.0720497	0	0
ALKBH1	3.42073	3.71913	3.40325	3.74083	3.48662	4.33317	3.79272	3.74169
ALKBH2	7.5975	13.5742	11.8579	12.8549	5.45194	4.89301	5.43416	3.07429
ALKBH3	6.0178	11.0365	5.11982	5.1015	7.16052	7.01679	5.83257	3.52491
ALKBH3-AS1	0.0546052	0.0906359	0.0391216	0	0	0.0910345	0.3014	0.0814158
ALKBH4	3.45449	3.91155	3.35698	3.30192	3.31223	2.57322	3.65121	1.47943
ALKBH5	21.348	26.7083	37.6403	40.632	34.2545	39.1868	37.0478	40.2089
ALKBH6	1.9099	2.20512	1.23363	1.15397	1.30355	1.4683	0.819319	0.531165
ALKBH7	12.8996	18.114	9.9073	5.12925	9.77803	5.8495	9.30361	6.7701
ALKBH8	3.00755	1.115	1.13479	0.70291	1.98273	2.1062	1.7173	1.89771
ALMS1	1.95712	0.203032	1.85658	0.981532	0.872475	1.14802	1.75042	1.17533
ALMS1P	0.10274	0	0.0552055	0.0491011	0	0.0428203	0	0.114888
ALOX12	0.0811981	0.0202164	0.279235	0.279403	0	0	0	0
ALOX5AP	0.189655	0.157399	0.0679389	0.241706	0	0.0526971	0	0
ALOXE3	0.158181	0.351636	0	0	0.0261111	0.094182	0	0
ALPK1	0.582523	0.570697	0.266706	0.342644	0.780643	0.787262	0.722968	0.63213
ALPK2	15.3188	6.57292	18.8571	13.0343	14.9314	19.0692	35.4979	26.2807
ALPK3	0.0349493	0.0290051	0.0417321	0.059388	0.0179484	0.00647393	0	0
ALPL	7.34358	5.59743	7.36174	8.35304	3.58313	4.53523	5.36819	4.09807
ALS2	2.52908	1.58948	2.04064	1.89323	3.12096	3.33622	3.59154	3.661
ALS2CL	0.257983	0.344515	0.0504084	0.0627682	0.1084	0.101659	0.0258904	0.0419619
ALS2CR11	0.0748047	0.031041	0.0669918	0.0357505	0	0.0311775	0.0344078	0
ALS2CR12	0.0806126	0.0200706	0.0346527	0.0616419	0.0372591	0.161271	0	0.216347
ALX1	0.0881996	0.256195	0.0631902	0.562029	0.339716	0.294082	0	0
ALX3	0.114263	0.227589	0.343824	0.0873729	0.105624	0.114295	0.378411	0
ALX4	1.84708	2.59372	0.555799	0.296605	0.751274	0.492695	0.693272	0.561811
ALYREF	40.6019	54.1906	77.7376	80.0317	45.2698	40.4521	42.7153	28.2453
AMACR	0.306894	1.51727	0.471155	0.335245	0.303956	0.497016	0.387185	0.0392207
AMBP	0.0832589	0.207295	0.0447378	0.198954	0.288617	0.034701	0.229779	0.186207
AMBRA1	3.8203	3.29461	2.76084	2.43438	3.71062	3.79369	3.26995	3.09567
AMD1	29.1821	9.56242	45.7456	39.8343	31.9921	33.4925	35.5427	36.1926
AMDHD2	2.91911	3.23421	2.38418	1.86013	2.54102	2.67661	1.98719	1.6539
AMER1	1.46926	1.03354	1.75201	1.12542	0.790725	0.805304	0.805422	0.675202
AMFR	17.3129	20.0731	21.6284	21.8192	15.8855	13.4552	11.4673	13.4229
AMH	0.328433	0.020443	0.282365	0.21975	0.151802	0.136886	0.0906413	0.220361
AMIGO1	0.421194	0.729959	0.568024	0.710457	0.916123	0.729727	0.592604	0.591056
AMIGO2	23.604	13.2884	17.6342	13.385	11.9868	11.9593	15.5891	13.4977
AMIGO3	0.39808	0.330375	0.465331	0.32042	0.581029	0.209575	0.963706	1.09335
AMMECR1	3.4946	1.67196	1.82171	1.54549	1.52179	2.05431	2.1592	2.44967
AMMECR1L	12.1086	11.7413	15.132	16.8704	11.7747	12.1389	10.3429	13.9295
AMN	0.100584	0.0341494	0	0.0174802	0.0633951	0.10671	0.0504712	0.0818013
AMN1	0.71802	0.645557	0.457264	0.482958	0.737486	0.709357	0.807317	1.01108
AMOT	0.294811	0.186613	0.150357	0.133731	0.334881	0.133286	0.165483	0.290557
AMOTL1	13.1068	10.6299	12.2383	14.5107	9.10848	11.7794	10.632	11.3049
AMOTL2	21.4757	12.921	8.19408	7.27444	8.5315	6.67534	8.22906	5.68422
AMPD2	10.9256	10.2705	7.04749	6.23253	7.72137	7.36462	8.99767	7.73679
AMPD3	4.57161	5.65997	8.62961	9.45673	19.439	22.0409	15.361	19.7773
AMPH	1.00252	0.947745	1.18269	1.42656	1.01035	1.13099	1.24817	1.28122
AMT	0.950065	0.614549	0.100099	0.053418	0.215255	0.0931701	0.154235	0.208314
AMY2B	0.345942	0.0423597	0.0365678	0.0325243	0.0131061	0.0472733	0.0626055	0.152202
AMZ1	0.630183	0.331905	0.481881	0.417012	0.0420102	0.0606118	0.0668917	0.0271038
AMZ2	7.6663	12.926	6.23061	4.98169	6.41914	4.6644	5.0176	5.33117
AMZ2P1	0.924976	0.904738	0.686362	0.842023	0.788883	0.458948	0.36468	0.394037
ANAPC1	3.49772	1.89729	2.34374	2.09067	2.52739	3.56144	4.04777	4.17871
ANAPC10	3.19867	2.3616	2.67858	2.46181	2.68805	2.86254	2.06363	2.41556
ANAPC11	20.7443	33.2924	23.5066	22.6791	20.4067	17.2778	16.9286	12.0603
ANAPC13	23.0513	18.0472	14.0119	13.7019	21.6832	17.3234	20.0792	21.3465
ANAPC15	8.75297	12.5107	8.86811	7.97202	7.15135	5.72396	6.2628	5.73435
ANAPC16	7.99563	13.4314	8.94924	7.6732	9.20185	7.83374	7.68041	6.46342
ANAPC1P1	0.0988433	0.0246096	0.212447	0.0377911	0.274112	0	0.109115	0.442123
ANAPC2	7.17994	8.93816	7.42004	7.47716	7.32037	6.45949	7.5004	4.189
ANAPC4	3.01019	1.1362	1.34028	0.877804	1.63761	1.82402	2.06516	1.62284
ANAPC5	11.4494	13.6427	11.718	10.6203	8.64163	10.1828	9.31934	7.89194
ANAPC7	7.31731	7.95623	5.69832	5.1358	4.75449	5.99931	5.15103	5.02811
ANG	0.118833	0.406816	1.27706	0.283962	0.82387	0.396223	0.819891	0.93019
ANGEL1	1.87506	2.23532	2.15168	1.86819	1.92794	2.18554	2.45584	2.0257
ANGEL2	3.68813	1.50404	1.29218	1.1714	2.41804	2.37079	2.68024	2.19786
ANGPT1	1.28935	0.23779	0.769789	0.342334	0.8001	0.875732	0.790745	0.534002
ANGPTL1	0.0624197	0.015541	0.0268322	0.0477303	0	0.0832499	0.551252	0.279201
ANGPTL2	24.3056	19.5688	33.6924	44.8353	44.1788	45.9114	43.3524	35.2295
ANGPTL4	60.8658	123.031	42.2704	50.2592	119.498	141.107	136.99	98.0747
ANGPTL6	0.331136	0.121243	0.167464	0.0372367	0.135045	0.0974207	0.537572	0.261382
ANK1	0.37766	0.239968	0.887817	0.894931	1.08187	1.13461	1.10741	0.862228
ANK2	0.713801	0.397836	0.621701	0.472688	1.22911	1.04223	1.42918	1.35642
ANKAR	0.442683	0.110218	0.0634316	0.169253	0.136405	0.209104	0.325792	0.330018
ANKDD1A	1.48157	0.874759	0.691466	0.615006	0.626084	0.691594	0.934591	0.870977
ANKDD1B	0.168018	0.0160895	0.0277791	0	0	0.150829	0	0.115622
ANKFY1	5.60995	1.76631	4.01609	4.06441	4.22737	7.10359	5.95199	5.83879
ANKH	11.3361	9.63511	7.78839	7.53247	3.82124	4.80942	5.15669	5.47273
ANKHD1	4.35675	2.35849	5.01233	3.995	5.50631	6.01559	7.14443	6.61447
ANKHD1-EIF4EBP3	0.175379	0.0929048	0.192485	0.199734	0.293197	0.286161	0.453119	0.617559
ANKIB1	7.0904	1.78018	3.86754	2.63117	6.37536	7.03282	8.68234	8.28858
ANKLE1	0.333292	0.266727	1.48388	1.59286	0.385119	0.158756	0.131403	0.425944
ANKLE2	8.40357	8.55438	12.9548	12.851	7.80446	8.72663	8.40162	9.80771
ANKMY1	1.28074	0.893952	1.20134	1.08973	0.359281	0.487511	0.245174	0.364254
ANKMY2	6.25185	3.48373	2.59149	1.59353	2.37361	2.05973	2.38268	3.46225
ANKRA2	3.75459	4.17678	1.16756	1.069	3.58152	3.75566	2.11649	4.21641
ANKRD1	0.364936	0.320683	0.0922788	0.369337	0.0992196	0.357882	0.118489	0.0960204
ANKRD10	9.91919	6.83561	6.67241	9.12467	13.0344	11.7187	9.98263	29.9402
ANKRD11	10.7535	9.86618	11.8479	11.7016	10.2386	12.5115	11.3334	12.155
ANKRD12	2.45499	0.448296	1.70429	1.15839	3.70497	3.34237	2.73306	2.72592
ANKRD13A	14.3112	12.707	11.0193	9.04946	6.71884	6.90903	7.52917	8.32488
ANKRD13B	0.716784	0.639267	0.758808	0.940772	0.0741711	0.214026	0.236201	0.191412
ANKRD13C	5.99105	3.01548	3.9147	3.30508	7.00812	8.33868	8.36914	9.51156
ANKRD13D	3.78592	4.05223	2.15801	1.94383	2.24643	2.27092	2.78859	2.23121
ANKRD16	1.69431	2.16108	1.88052	1.75223	1.79731	1.55125	1.76307	1.67723
ANKRD17	8.25594	2.37177	5.11869	3.29142	7.76225	9.66408	10.2434	11.9939
ANKRD18A_2	0.0240333	0.0299186	0.0344371	0.0153146	0	0.0267112	0.0442182	0
ANKRD18B	0.17408	0.171561	0.467696	0.360516	0.234675	0.193477	0.120107	0.291996
ANKRD19P	0.144156	0.0358914	0.092952	0	0.066629	0.0961314	0.0795687	0.322403
ANKRD2	0.140765	0.385518	0.302551	0.269096	0.130123	0.234675	0	0.125927
ANKRD20A11P	0.0526429	0	0.0188579	0.0167726	0	0.0438816	0.0484281	0
ANKRD20A5P	0.0352672	0.026342	0.0151602	0	0.0163005	0	0	0
ANKRD23	0.454141	0.449711	0.465867	0.35516	0.357791	0.258108	0.284851	0.184669
ANKRD24	0.132937	0.15367	0.061227	0.0907612	0	0.0158303	0	0.127419
ANKRD26	0.93822	0.192523	0.409958	0.167531	0.82202	0.747696	0.853618	0.299759
ANKRD27	4.7756	5.37276	4.37078	4.00121	4.27458	4.26482	3.85093	4.81411
ANKRD28	5.73797	1.57589	1.48998	1.08755	4.10961	3.58647	3.49363	4.19618
ANKRD29	2.82247	2.02075	1.66613	1.59589	1.73021	2.0324	1.86509	1.92632
ANKRD30BL	10.7173	1.16527	2.03034	0.837249	3.53258	0.901954	7.96324	9.79507
ANKRD31	0.0541786	0	0	0	0	0	0.0373807	0
ANKRD32	0.839605	0.2429	1.37251	0.508642	0.942835	1.17302	1.17489	0.687632
ANKRD33B	0.176766	0.0978013	1.51972	1.27658	0.136169	0.0982314	0	0.263557
ANKRD34A	0.270591	0.263625	0.101146	0.202414	0.0815656	0.0784545	0.129875	0.157871
ANKRD35	0.724572	1.36092	0.491795	0.680421	0.558162	0.614578	0.701643	0.454876
ANKRD36	1.54548	0.14343	0.32449	0.1519	0.55089	0.370915	0.526301	0.444273
ANKRD36B	0.805044	0.187909	0.324433	0.0961861	0.219637	0.177085	0.216005	0.325085
ANKRD36BP2	0.0211384	0.00657868	0	0	0	0	0	0
ANKRD36C	1.0974	0.0725377	0.396591	0.185651	0.392756	0.259046	0.375225	0.434391
ANKRD37	1.48196	1.76287	2.72514	3.08484	3.31065	2.8275	2.8175	3.53534
ANKRD39	0.541995	1.19068	0.856565	0.746612	0.515756	0.690974	0.879884	0.320867
ANKRD40	13.5885	9.53236	10.79	11.7909	10.5082	12.9848	12.8633	13.52
ANKRD42	2.53987	1.92699	2.49866	1.99289	2.27777	2.63329	3.4176	2.71302
ANKRD44	0.290032	0.0974277	0.395795	0.299225	0.180865	0.16885	0.177874	0.164737
ANKRD45	0.0729695	0	0	0.0278987	0	0.0243301	0	0
ANKRD46	1.62778	0.663347	0.894272	0.655845	1.29892	1.09523	0.966965	1.14276
ANKRD49	2.34945	1.45489	1.83863	1.22073	3.50834	4.01729	4.18968	3.82636
ANKRD50	4.26567	0.679568	1.4225	0.738805	3.55021	4.13964	4.85297	4.23525
ANKRD52	15.2062	10.2834	11.9883	9.85239	10.263	8.51986	8.08216	7.47602
ANKRD53	0.117868	0.104808	0.036191	0.0643782	0.0778263	0.084215	0.185881	0.0753169
ANKRD54	4.65955	6.31115	5.43599	5.51004	4.89704	3.60867	4.40178	3.97477
ANKRD6	0.214225	0.107944	0.109629	0.107257	0.14145	0.127551	0.0844599	0.114074
ANKRD65	0.144609	0.200023	0.138139	0.061432	0.0742646	0.026787	0.177374	0
ANKRD7	0.156283	0	0.055984	0	0	0	0	0
ANKRD9	3.4058	3.49598	16.4383	9.48058	2.99182	3.28723	2.41855	2.40537
ANKS1A	2.71875	2.45436	2.75306	3.21684	1.9444	1.86326	2.46064	1.43235
ANKS1B	0.0652637	0.033454	0.0495083	0.0880677	0.0887202	0.0448015	0.0635701	0.0343438
ANKS3	3.2511	3.33301	2.24311	2.03686	1.91936	1.74899	2.32227	1.29534
ANKS6	4.71442	4.46324	3.49516	3.42232	2.36412	2.01116	2.10411	2.20156
ANKUB1	0.0322622	0.00803251	0.0277369	0.0123349	0	0	0	0.0288615
ANKZF1	2.70768	4.88325	4.25287	3.21189	6.97947	7.82441	7.39604	6.70784
ANLN	13.0798	3.246	8.45968	4.25518	19.5474	19.8738	20.2428	17.2577
ANO1	0.0422505	0.0350645	0.0605403	0.0403845	0	0	0	0
ANO10	10.92	15.2346	9.01527	8.55603	8.76488	8.26535	7.71725	8.5901
ANO3	0.219295	0.061424	0.0117834	0	0.0253395	0.164518	0.0605211	0.269747
ANO4	0.637625	0.560929	0.347186	0.438814	0.589421	0.566939	0.281556	1.06478
ANO6	11.9375	5.64503	8.07208	7.33729	11.8624	13.2275	13.0414	20.6523
ANO7	0.298387	0.157869	0.497033	0.527636	0.25859	0.37309	0.45292	0.53387
ANO7P1	0.128089	0.0797277	0.183537	0.0408106	0.0986712	0.106771	0.235667	0.0954897
ANO8	1.06655	0.828502	0.806916	0.750312	0.49296	1.08108	0.565147	1.14496
ANO9	0.0821321	0.0426019	0	0.0130841	0	0.022821	0.0755563	0.0612291
ANP32A	4.9781	8.51056	6.25758	5.8563	4.06038	4.9476	4.32052	6.14607
ANP32AP1	0.514224	0.0492421	0	0.0756175	0	0.0659449	0	0
ANP32B	96.0112	148.281	169.195	202.374	119.087	114.085	85.5568	101.689
ANP32E	12.5906	3.13768	8.6576	5.24609	15.8141	16.101	16.9024	18.3861
ANPEP	368.932	311.692	425.694	421.571	499.032	582.287	450.685	404.782
ANTXR1	33.27	23.6873	20.7832	17.4928	26.2087	28.1309	31.6567	37.4013
ANTXR2	12.7141	11.3353	9.90749	12.4461	11.0998	14.2758	14.4162	19.0758
ANXA1	153.892	115.396	57.5366	52.403	137.806	180.346	128.169	183.067
ANXA10	3.70435	3.53157	0.453526	0.761933	0.81273	1.48529	1.29409	1.99253
ANXA11	15.9807	19.4659	9.93268	8.07501	9.28043	9.2791	10.2672	9.94541
ANXA2	310.579	492.61	250.362	233.55	249.106	223.072	218.222	221.063
ANXA3	0.681054	0.744437	0.499839	0.539833	0.441464	0.429241	0.595964	0.334354
ANXA4	7.32109	7.31131	5.17784	5.26669	5.48832	5.3407	5.25749	5.789
ANXA5	573.518	755.866	628.214	678.32	574.246	485.316	487.991	562.745
ANXA6	95.0404	118.138	107.681	71.6208	82.0229	70.6682	87.928	62.081
ANXA7	45.3774	65.7103	40.4545	37.3433	48.0598	46.4494	37.5248	39.6382
ANXA8	0.0692749	0.129358	0.0186119	0.0662154	0.0600354	0.0144364	0	0.0774661
ANXA8L1	0.439409	0.770788	0.214645	0.19091	0.230789	0.099894	0.55122	0.268018
ANXA8L2	0.399275	0.372787	0.128726	0.114492	0.0461362	0.399388	0.440769	0.0892972
ANXA9	0.302452	0.492367	0.200022	0.088952	0	0.310295	0	0.208132
AOC2	0.463682	0.318471	0.274926	0.305657	0.221704	0.266559	0.52952	0.715184
AOC3	0.132463	0.0824504	0.0406725	0.325576	0.0655977	0.157739	0.156674	0.169287
AOX1	2.80821	1.36216	1.59529	1.88698	2.03358	2.70441	2.70304	3.31995
AP000275.65	2.15313	1.9072	0.622972	1.26648	1.14828	0.828361	0.914187	2.22251
AP000295.9	1.10455	0.211544	1.00441	0.324853	1.27631	0.849898	2.1104	2.09027
AP000304.12	2.22812	2.68129	1.43669	0.851886	2.40295	1.2382	6.55913	5.31537
AP000320.7	21.4071	13.5309	17.3788	15.8372	4.59491	13.2589	2.92654	16.0083
AP000330.8	1.02941	1.72508	0.652416	0.605503	0.701488	0.550053	0.801298	0.472257
AP000347.2	0.0484687	0.0226267	0.143241	0.11582	0.0980098	0.0606031	0.100323	0.189699
AP000347.4	0.0468905	0.233492	0.100784	0.179278	0	0.312692	0.258818	0
AP000349.1	0.170614	0.424787	0.244471	0.652314	0.262859	0.189625	0	0.254383
AP000350.10	8.67987	8.18794	5.79377	4.74087	2.99019	6.56118	15.1763	11.3339
AP000350.4	4.00075	0.752444	2.41266	3.90659	2.26155	2.83107	3.65396	5.27846
AP000350.6	0.265066	0.0899933	0.0517923	0	0.0556879	0	0.133006	0.107785
AP000351.10	1.13187	0.845425	0.162184	0.865504	0.174383	0.251598	0.832998	0.675042
AP000442.1	0.558985	0	0	0.106859	0	0	0	0
AP000487.5	0.496875	0.292093	0.296653	0.395776	0.19138	0.11505	0.609458	0.308682
AP000525.9	0.209926	0.232296	0.317512	0.297266	0.431235	0.285166	0.386237	0.27822
AP000662.4	0.105449	0	0.0283307	0	0	0	0	0.0589589
AP000688.14	1.31424	0.940742	0.564949	1.06777	0.911163	0.602531	0.362705	1.32268
AP000688.8	0.364833	0.605565	0.261383	0.309974	0.468406	0.540648	0.447498	0.181321
AP000695.6	0.808744	0.651452	0	0.0909442	0.329825	0.158622	0	0.212793
AP000721.4	2.65993	2.93286	0.98007	2.32453	0.702525	0.506797	0.838959	0.679873
AP000769.1	1.22606	2.44207	0.790562	0.703144	1.13337	0.817603	0	1.64523
AP000783.1	4.23673	1.58227	1.73845	0.662664	1.15713	1.7337	1.27555	1.89508
AP000974.1	0.124583	0.0221559	0.191265	0.204139	0	0.0593421	0	0.0796081
AP001007.1	0.376139	0.650345	0.404225	0.239685	0	0.104513	0.807389	0
AP001046.5	0.910997	0.718252	1.27272	1.24809	1.19301	0.987194	1.67612	0.814973
AP001053.11	0.278919	0.0217013	0.0187341	0.0999751	0.0201432	0.0581246	0.0481102	0.0779747
AP001062.1	0	0	0.215863	0.191993	0	0.167435	0.554347	0
AP001062.8	0.100432	0.125026	0.215863	0.57598	0.464198	0.251152	0.831521	0.898461
AP001258.4	0.642462	0.399894	0.483304	0.583384	0.408301	0.669422	0.443268	0.143686
AP001266.1	0.0574869	0.166983	0	0.073264	0.0442841	0.127785	0.105769	0
AP001347.6	0.336022	0.149396	0.567462	0.0917663	0.554677	0.20007	0.529919	0.429434
AP001422.3	0.0989123	0.123134	0	0.0945438	0.228586	0.164901	0	0.221216
AP001432.14	0.245093	0.406816	0.526788	0.312358	0.377607	0.681008	0	0
AP001471.1	0.568966	0.236098	0.271756	0.120853	0	0	0	0.565549
AP001476.2	0.0966397	0.0962439	0.124627	0	0.312668	0.161112	0.106683	0.172907
AP001816.1	2.41991	3.41416	1.73373	0.616809	0.86993	0.717214	0.296821	0.721612
AP003068.23	0.456227	0.634766	0.519134	0.15391	0.310101	0.223704	0.592518	0
AP003419.11	44.3949	61.8119	19.1353	17.5905	13.3942	13.647	14.5113	17.3721
AP003419.16	0.090389	0.112523	0.194276	0	1.04444	0.301382	0.498913	0
AP003733.1	0.358642	0.243527	0.140153	0	0.828823	0.706618	0.719843	0.583344
AP005482.1	0.645636	1.12523	0.555075	0.370273	0.298413	0	0	0
AP006216.10	0.811128	1.13598	0	0	0.234315	0.169033	0.55964	0
AP006216.11	1.49187	0.707505	0.76346	0	0.656708	0.710617	0	0.635533
AP006222.2	0.462003	0.0936273	0.277116	0.102697	0.17381	0.143298	0.533738	0.0480588
AP006621.5	1.64476	1.99758	1.46579	1.22702	0.556248	0.802548	0.44285	0.358875
AP1AR	8.1043	2.08841	6.12444	3.9852	7.52583	7.77346	8.85121	9.10396
AP1B1	11.4851	10.6228	12.6076	11.3101	9.83093	10.9383	10.4318	8.53852
AP1G1	7.07725	3.16478	3.37661	3.05502	6.12549	7.89595	8.67133	8.74054
AP1G2	1.52142	1.70229	0.754627	0.84781	0.754448	0.790708	0.713972	0.771449
AP1M1	16.9575	21.3042	15.9487	16.2724	16.9681	16.0299	13.2834	13.2564
AP1M2	0.0191883	0.0477742	0.577388	0.696951	0.487785	0.67178	0.847295	1.45909
AP1S1	32.1313	54.5011	35.895	31.8731	27.7501	24.4827	28.4922	25.4354
AP1S2	8.30325	4.3595	10.1664	11.0263	9.66764	10.9236	11.414	15.1679
AP1S3	2.76674	1.54313	1.91827	1.63033	1.14587	1.14074	1.25893	1.90734
AP2A1	21.4197	17.9939	18.2224	15.2068	16.137	17.8261	17.7787	15.9769
AP2A2	7.59906	9.41571	5.80048	6.3046	6.51373	7.08174	5.38999	6.6313
AP2B1	25.1018	25.6392	19.2996	20.259	20.9904	24.4985	21.0821	28.0272
AP2M1	115.105	179.298	105.065	88.3212	108.609	91.6416	96.0551	90.0347
AP2S1	60.6328	102.11	67.1963	59.909	64.6453	57.0256	61.3745	53.528
AP3B1	7.89797	3.69696	5.59601	4.51061	7.9375	9.3109	9.14218	11.6198
AP3B2	0.243114	0.302648	0.425319	0.313439	0.104528	0.0754057	0	0.0758682
AP3D1	22.5428	22.2455	23.8499	22.7205	19.3553	18.6883	20.0804	14.8615
AP3M1	7.76101	3.26858	6.24501	4.52107	10.574	12.0375	13.5333	13.4282
AP3M2	3.69592	4.06167	4.08828	4.94318	2.53423	2.47142	2.76485	3.27002
AP3S1	26.0104	23.8963	25.2687	27.8075	29.1034	25.6679	26.1765	27.9867
AP3S2	2.81098	3.53829	2.53327	1.51539	2.73587	2.39097	2.44679	2.14611
AP4B1	3.22388	4.28391	1.93084	2.11897	1.70773	1.81169	1.35959	1.55545
AP4B1-AS1	1.029	0.426992	0.157976	0.0936714	0.113239	0.163379	0.27046	0.109587
AP4E1	2.82872	0.388075	1.58821	0.629046	2.61487	3.28187	3.79184	3.9766
AP4M1	4.80428	6.02556	6.6713	5.93362	3.30586	2.36983	2.18499	1.81091
AP4S1	1.04442	0.830671	0.789842	0.536121	0.804553	0.822232	0.640534	0.389306
AP5B1	5.81037	3.7815	4.89668	4.47339	3.87732	3.7098	3.70425	3.12033
AP5M1	5.25811	1.98429	3.5304	3.2515	5.27838	5.20127	5.52559	5.60813
AP5S1	5.82285	6.48858	4.68736	4.46089	4.93913	5.05372	3.97235	2.43871
AP5Z1	10.1679	8.91052	7.04121	6.78253	10.0992	9.2537	9.7917	8.15615
APAF1	3.50573	1.89429	5.16587	4.0807	4.6349	6.39136	6.44021	8.20128
APBA1	2.24963	1.3436	2.06824	2.11298	1.59272	1.98362	1.36373	2.18118
APBA2	1.24931	1.68613	1.64834	1.46607	1.90095	1.29916	1.4679	0.912914
APBA3	2.44682	3.26492	3.04038	2.7188	2.31485	3.13587	3.29196	2.59933
APBB1	6.51065	10.5792	5.44976	5.11296	6.9938	7.47247	4.65005	6.80488
APBB1IP	2.58248	3.56028	2.56888	2.61122	1.45503	1.76128	1.53145	2.19571
APBB2	8.45328	3.91869	2.10021	1.91812	2.44763	2.99568	3.92745	3.68139
APBB3	2.37989	2.04513	1.16428	1.64667	1.35446	1.36202	1.22538	0.834137
APC	1.5665	0.144138	0.168347	0.110671	0.590247	0.806182	0.357138	0.289416
APC2	0.0640055	0.0461301	0.014481	0.00643987	0.0233553	0.0393128	0	0
APCDD1	0.79347	1.04117	0.691392	0.642271	0.825995	0.345603	0.394563	0.447643
APCDD1L	29.863	25.2222	13.7127	8.52923	11.2075	10.4926	8.62529	10.1231
APCDD1L-AS1	3.6119	4.07886	1.03509	0.690476	0.894332	0.831547	0.854413	0.846263
APEH	16.6692	22.2577	12.2033	9.02755	9.96708	9.14701	10.3458	7.08166
APEX1	70.1125	86.9163	88.4473	92.1739	69.1731	63.5241	56.691	46.5469
APEX2	7.60632	8.98003	14.6321	13.4146	6.65612	7.07157	6.57581	3.57211
APH1A	33.7609	47.3199	34.702	31.0052	39.0107	30.6132	33.6047	26.5749
APH1B	2.19605	2.45467	0.997195	0.990404	2.01931	1.45672	0.981661	1.76397
API5	16.4049	4.73029	13.4089	9.55141	19.2303	21.9586	25.3093	27.2923
APIP	2.44792	3.5147	2.70635	3.06493	3.34368	2.90757	2.71959	3.46326
APITD1	2.67655	4.97947	2.84444	1.53501	1.85565	2.08235	1.80566	1.59629
APITD1-CORT	0.498402	0.324998	0.204044	1.58797	1.86483	0.474803	0.523998	0.636953
APLF	0.790967	0.37417	0.493015	0.317534	0.456981	0.791192	0.698534	0.707594
APLN	0.277062	0.246364	2.43871	2.09338	0.88421	1.60566	1.01952	0.649152
APLP1	2.06837	2.34342	1.97305	1.79931	1.36955	0.813633	1.21862	0.987545
APLP2	109.021	105.822	114.579	125.682	100.077	109.291	98.3442	113.034
APMAP	49.0613	70.0621	75.3474	80.2203	56.6503	51.3148	50.5479	44.9895
APOA1	0.179001	0.148556	0.192366	0.228127	0.13789	0.0994731	0	0.133444
APOA1BP	15.0767	22.7358	15.5883	13.0664	11.4786	9.1966	11.7669	8.15935
APOBEC3B	7.14769	11.771	7.75363	6.12525	10.1492	10.1232	6.18378	9.32082
APOBEC3C	7.86942	11.936	7.06372	5.53333	6.13176	5.80573	6.15762	5.46202
APOBEC3D	0.200312	0.249364	0	0.191465	0.501498	0.083487	0.184274	0.223997
APOBEC3F	0.30139	0.391507	0.225317	0.225453	0.0605662	0.305844	0.361642	0.234453
APOBEC3G	0.935302	1.81868	0.614713	0.857053	1.07181	0.786084	0.853308	0.933526
APOC1	1.06984	1.58959	2.29944	1.64933	1.7546	1.8411	1.71438	1.85239
APOD	5.29827	3.1775	5.15358	8.68689	5.36247	6.6086	4.90965	6.40046
APOE	5.6424	3.13792	9.08514	8.67361	5.51158	6.07717	9.41809	7.89239
APOL1	2.4507	3.98261	5.18953	6.71584	7.30963	8.87575	8.59593	8.26193
APOL2	3.84875	9.21741	4.43813	5.44224	18.4666	18.3733	21.8506	16.8874
APOL3	0.695045	1.54508	0.94511	1.11177	2.58967	2.58942	2.74027	1.83997
APOL4	0.0873932	0.0362647	0.0626125	0.074252	0.471254	0.339959	0.321585	0.173737
APOL6	1.75035	1.68257	1.11871	0.882664	7.49841	10.1608	9.82347	9.38763
APOLD1	9.80102	11.7557	7.81611	9.45225	11.7792	12.575	13.2412	12.5406
APOM	0.946906	0.828336	0.880095	0.782777	0.768862	0.511987	0.565034	0.801308
APOO	5.75288	8.90616	8.16399	8.88269	9.80074	10.636	6.92068	8.41254
APOOL	2.35831	0.909689	1.14227	0.825466	2.76341	2.54726	4.03343	4.16003
APOPT1	2.16088	4.2368	2.20611	2.1274	3.42074	1.67516	1.61017	1.69147
APP	118.469	97.7588	113.026	124.563	109.25	122.942	126.127	136.031
APPBP2	3.97442	1.71534	1.82324	1.34175	3.55255	4.1062	3.96915	5.41221
APPL1	4.27667	1.40618	2.79136	1.47807	5.05337	5.17616	6.06811	7.18705
APPL2	16.2088	14.8729	6.59341	6.03868	6.68697	8.08597	7.55087	9.4938
APRT	44.7448	69.3414	43.3	43.647	37.0277	36.9248	35.7651	30.1425
APTX	8.00547	12.1991	8.69962	7.95199	7.72156	6.56097	6.37434	6.01819
AQP1_1	0.15686	0.260362	0.112381	0.0999546	0	0.087169	0.144301	0.467752
AQP1_2	3.29366	5.55028	2.61872	2.48272	1.98026	1.5848	1.92143	2.39552
AQP3	3.01791	5.03935	3.02495	3.07878	3.01776	1.98348	3.36357	1.68738
AQP7P3	0.0903506	0	0.0388387	0	0	0	0	0
AQP9	0	0	0	0.0502091	0.0910459	0.19704	0.14497	0.17622
AQPEP	0.051215	0	0	0.0244765	0.0147947	0	0.0353359	0.0572708
AQR	3.94462	0.876116	2.45572	1.82707	3.93555	5.15669	5.68298	5.32434
AR	1.66152	1.15882	1.3892	1.0207	1.91582	1.91498	1.396	1.6655
ARAF	13.6548	14.6696	12.3244	12.2853	10.5562	11.9088	12.4721	9.94409
ARAP1	6.9169	7.24867	3.70407	2.91746	5.44769	5.75398	5.57258	4.5789
ARAP3	5.36358	4.18916	3.36545	2.94079	2.20606	1.86622	1.36463	1.68952
ARC	0.894151	0.689069	0.20591	0.22384	0.0737994	0.106477	0.176263	0.14284
ARCN1	76.941	59.8877	55.1532	57.3761	84.3337	96.3943	93.9191	94.8075
AREG	8.86778	15.2432	33.0223	34.5944	9.5914	13.8383	12.6635	8.99388
AREGB	4.02387	9.37627	24.6154	16.9132	3.99388	5.67631	3.98645	7.61482
AREL1	8.52796	7.51173	7.22183	6.32325	7.67098	8.76104	8.69547	7.41064
ARF1	138.6	156.352	185.431	207.044	179.534	176.63	186.09	165.287
ARF3	25.3861	37.4178	33.7894	30.7999	42.7492	37.5222	32.8153	35.6723
ARF4	201.904	192.102	197.433	188.277	195.107	196.235	232.049	224.222
ARF5	39.5992	61.1963	32.161	24.6548	30.3821	22.3339	25.4416	21.3282
ARF6	44.2272	59.1001	91.4829	100.503	55.508	50.2888	47.1052	56.2991
ARFGAP1	19.5704	22.4346	18.6211	14.5594	17.9126	18.1723	21.5687	14.8627
ARFGAP2	12.0918	14.6598	8.99217	7.72348	11.3601	11.0544	10.4173	5.74567
ARFGAP3	28.2968	32.0664	35.5409	41.9157	51.9782	56.2242	46.6759	56.2598
ARFGEF1	3.92298	0.737608	1.72298	0.940207	2.82809	3.31205	3.95446	3.89749
ARFGEF2	6.17414	1.60225	3.30737	2.38782	5.6525	6.85683	8.04786	7.71144
ARFIP1	6.84661	2.62634	3.61475	2.60628	6.85336	7.64822	8.62375	6.85495
ARFIP2	9.93445	15.4214	12.2971	10.3991	13.0129	11.7008	14.5966	9.445
ARFRP1	6.0291	10.0838	4.4875	3.56441	5.5475	5.69577	4.49874	3.59573
ARG2	3.88284	7.10834	8.11895	6.51586	3.37004	3.86637	2.81232	4.63666
ARGLU1	12.4195	13.955	17.863	19.4959	14.9171	17.2629	19.4544	30.2714
ARHGAP1	27.0553	19.0762	14.891	11.6832	11.9163	11.4926	11.9957	8.60652
ARHGAP10	3.04436	3.49493	4.43013	4.63471	3.00218	3.4165	2.63716	3.16148
ARHGAP11A	6.93948	1.97459	4.00582	1.71826	9.79029	9.47563	11.9287	10.2284
ARHGAP11B	1.34609	0.397336	0.546825	0.433302	0.994179	0.940835	1.48088	1.71734
ARHGAP12	3.25728	0.760299	0.906379	0.444775	3.10849	2.24244	2.2875	2.08139
ARHGAP17	4.43961	3.64791	3.3837	3.24924	4.31433	4.58333	4.15252	4.50758
ARHGAP18	4.0377	1.16258	0.68876	0.192531	1.1849	1.29744	1.21287	2.58007
ARHGAP19	0.234445	0.497872	1.64509	0.843636	2.23095	1.72435	2.43585	1.29541
ARHGAP19-SLIT1	0.25907	0.109423	0.0497168	0.0707509	0.0213825	0.38563	0.204281	0.475941
ARHGAP20	1.1925	0.282059	0.538248	0.490128	0.234249	0.248508	0.394929	0.373381
ARHGAP21	11.2388	2.48696	6.7511	4.38622	6.8932	8.47471	9.47651	10.6523
ARHGAP22	9.3258	13.0363	3.87693	2.86156	2.18559	2.23449	1.52108	2.68942
ARHGAP23	15.0498	8.86273	8.55674	7.50923	5.53736	5.15234	6.2031	6.37841
ARHGAP23P1	1.24589	0.483094	0.570687	0.234269	0.283205	0.476706	0.789146	0.365432
ARHGAP24	2.32613	1.33084	1.25857	0.934547	2.35885	3.60035	3.05417	3.41217
ARHGAP26	0.792554	0.372465	0.348903	0.340746	0.456059	0.424514	0.456785	0.868472
ARHGAP27	0.693373	0.733006	0.189243	0.136758	0.267064	0.201832	0.21262	0.369218
ARHGAP28	0.14529	0.0361738	0.383655	0.261875	0.172679	0.442915	0.389517	0.464199
ARHGAP29	8.94318	1.50577	1.51164	0.884116	1.16366	1.50555	1.55581	1.93403
ARHGAP30	0.142616	0.0939918	0.0360623	0.0641494	0	0.0139859	0	0
ARHGAP31	6.26106	3.64071	11.044	10.0997	8.44304	10.8079	9.39555	9.90217
ARHGAP32	1.32004	0.593068	1.35105	1.0309	1.01687	0.821813	0.821743	1.39104
ARHGAP33	1.00957	0.442393	0.538138	0.308795	0.391965	0.296226	0.222898	0.289011
ARHGAP35	6.38848	5.30977	4.72586	5.56106	4.41778	4.1569	3.64923	5.06957
ARHGAP39	1.9241	1.24512	2.35015	1.83102	0.783542	0.763077	0.748568	0.606622
ARHGAP4	0.487258	0.274856	0.343639	0.189206	0.299108	0.0761557	0.252139	0.0340546
ARHGAP42	0.422136	0.114241	1.1966	0.935635	0.989696	1.31573	0.877983	1.53246
ARHGAP44	0.683433	0.430286	0.827327	0.765878	0.453855	0.563141	0.563675	0.351377
ARHGAP5	8.52881	1.29179	7.14413	5.35046	7.44264	7.32647	6.59472	6.0469
ARHGAP6	0.284676	0.0949253	0.120188	0.174924	0.199716	0.101699	0.084177	0.159168
ARHGAP8	0.029928	0.223541	0.0321627	0.0858187	0	0.0249471	0.0825956	0.167334
ARHGDIA	111	107.448	106.345	108.405	83.4325	83.121	84.975	69.9746
ARHGDIB	1.27327	1.20767	0.477835	0.154545	0.700603	0.50541	0.22311	0.361607
ARHGDIG	0.087702	0.218357	0.113101	0.201189	0.121608	0.0292423	0	0.156915
ARHGEF1	11.7209	10.7243	6.02031	5.31697	6.07497	6.41773	6.57547	5.26255
ARHGEF10	4.9915	3.83218	3.95123	4.06367	5.23093	5.85394	6.25767	6.44449
ARHGEF10L	3.87635	4.03031	2.46689	2.71159	2.30212	2.98751	2.48026	3.36605
ARHGEF11	6.35524	4.84263	9.01238	9.23505	5.89569	7.40524	6.16682	5.88768
ARHGEF12	4.79405	1.1811	2.89499	1.83087	3.73861	4.79601	5.33582	6.61038
ARHGEF16	0.0687301	0.0285202	0.0328276	0.0437964	0	0.0127314	0.0421515	0.102476
ARHGEF17	8.71568	4.18032	3.21628	2.40941	3.4582	3.51191	3.63816	3.16741
ARHGEF18	6.54106	7.09105	6.03363	5.66603	6.23551	6.67923	6.13018	4.26679
ARHGEF19	4.18589	5.15445	4.023	3.66489	2.49049	2.15595	2.50456	1.21778
ARHGEF2	19.4039	25.648	14.2619	14.6418	17.3061	16.3974	16.1365	19.615
ARHGEF25	4.33421	6.49671	5.10596	4.56552	2.92022	3.497	3.48734	3.50432
ARHGEF26	0.170272	0.0385397	0.0831753	0.103569	0.0357726	0.12903	0	0.0346191
ARHGEF28	0.152336	0.159163	0.0818555	0.0728043	0.132019	0.0997725	0.0750749	0.158181
ARHGEF3	0.97284	1.05868	0.360033	0.307905	0.461558	0.580003	0.711219	0.864533
ARHGEF33	0.123812	0.0866984	0.0498961	0.0887575	0.0894151	0.0645035	0.042712	0.0346128
ARHGEF34P	0.157713	0.155	0.160568	0.0476044	0.211011	0.138384	0.320716	0.185643
ARHGEF35	0.658649	1.72619	1.63918	0.629559	0.560787	1.44482	1.05238	1.08541
ARHGEF37	0.103733	0.188737	0.0514518	0.091525	0.110644	0.172938	0.220219	0.107076
ARHGEF38	0.050448	0.00697797	0	0.0214311	0	0	0	0
ARHGEF39	0.40547	0.610599	0.491971	0.18753	0.755679	0.490628	0.216585	0.321778
ARHGEF4	1.03627	1.20544	1.12277	0.958028	0.32389	0.361098	0.468837	0.550906
ARHGEF40	34.2498	27.2083	18.3311	19.7554	16.2091	16.6316	16.2931	13.0411
ARHGEF5	1.62834	1.74529	2.05596	1.59132	1.18124	0.864311	0.765777	1.01251
ARHGEF6	0.757235	0.692901	0.681624	0.334058	0.732894	0.841611	0.964534	1.47642
ARHGEF7	4.58332	4.13347	4.59127	4.92179	5.36964	6.38523	5.10928	6.97337
ARHGEF9	1.55976	1.44242	0.90311	0.815417	1.28	1.27364	0.948779	1.08211
ARID1A	9.36864	5.67984	8.85842	9.40723	6.13744	7.49919	6.08667	7.31654
ARID1B	3.45137	2.19522	2.48204	2.89372	2.56053	3.2607	2.95731	3.40867
ARID2	1.8882	0.252939	1.4306	0.883989	1.62726	2.29522	2.18498	2.46012
ARID3A	2.33814	2.02974	3.00554	2.46756	2.78676	2.37845	2.31239	1.87391
ARID3B	0.916846	0.766588	1.41178	1.09871	0.838045	0.718629	0.75532	1.80568
ARID4A	0.696072	0.167715	0.289566	0.139505	0.713502	0.991997	0.929528	0.903922
ARID4B	4.81111	1.94866	4.16432	3.3958	7.61625	8.3534	8.19536	9.55871
ARID5A	5.45782	5.99326	15.4446	19.842	14.5132	16.2708	13.4839	20.2551
ARID5B	9.42386	2.22194	2.28163	1.38273	7.99709	6.41102	8.76031	7.98363
ARIH1	7.53973	5.14555	4.64992	4.9091	7.45208	8.67961	8.15501	10.149
ARIH2	11.7746	15.1065	18.2346	21.4556	15.7854	15.9548	13.045	15.8334
ARIH2OS	0.664625	0.827379	0.22856	1.11808	0.983007	0.930739	1.17391	1.42697
ARL1	21.9965	12.863	15.8816	13.5219	21.0987	22.3328	25.2432	25.7997
ARL10	4.0188	3.64604	3.32282	2.72152	3.55562	3.51683	3.68339	4.07941
ARL13B	3.20664	0.50852	3.81921	2.63552	3.58727	4.97136	5.91859	5.89258
ARL14EP	4.05783	2.2935	2.95734	3.29905	5.71282	4.32854	5.1918	4.24208
ARL15	1.75938	0.432463	1.39699	1.00686	1.55386	1.70009	2.65973	2.15538
ARL16	11.4509	19.4275	14.1342	12.3524	9.26206	8.83606	8.39718	6.95122
ARL17A	0.45558	0.0981593	0.885041	0.234478	0.263211	0.657273	0.773731	1.37159
ARL17B	0.847589	0.501838	0.44433	0.711356	0.501638	0.361879	0.114107	0.462347
ARL2	19.4666	35.3512	19.9239	19.1471	18.183	15.0017	19.9671	13.147
ARL2BP	36.9025	39.8388	27.7713	28.677	33.0033	30.444	33.3407	26.1239
ARL3	6.67524	12.9463	9.8341	10.2256	8.32621	7.49888	5.49012	6.52529
ARL4A	1.98038	1.96039	4.20523	5.42789	3.61171	2.66513	3.16076	2.82822
ARL4C	3.91693	4.61254	4.32317	4.99867	28.9665	21.4963	14.0238	13.5427
ARL4D	11.6222	22.4733	6.4574	6.70059	5.6032	3.82243	3.78208	3.06491
ARL5A	6.28766	1.69305	6.44444	4.24446	6.85607	7.18161	7.71621	7.4414
ARL5B	4.70523	0.918671	5.16441	3.96134	6.98541	6.70257	9.51512	10.1139
ARL6	1.4092	0.537983	1.13077	0.790221	1.91058	2.22404	3.11131	2.10111
ARL6IP1	23.9778	13.2215	10.1926	9.30937	42.4705	32.5323	39.6148	41.1789
ARL6IP4	32.6156	59.4182	38.9966	34.0411	34.364	27.5699	28.2028	24.9762
ARL6IP5	39.8213	45.5675	23.3162	27.3716	30.5589	33.0535	28.916	42.1188
ARL6IP6	6.81197	5.59022	5.80741	6.01399	6.06832	6.00605	4.13104	6.12799
ARL8A	18.0654	19.6212	14.6707	13.6659	19.4067	14.6101	15.9258	15.5063
ARL8B	23.2675	17.7667	23.7023	27.3285	50.2286	46.9722	42.7655	59.0537
ARL9	0.540322	0.966915	0.65325	0.645573	0.234128	0.225198	0.745593	0.151053
ARMC1	11.3437	5.49344	7.01971	6.38648	11.0623	12.1159	10.3208	10.7056
ARMC10	7.95973	8.67174	10.0613	8.70014	8.65012	8.03631	7.74111	7.97654
ARMC2	0.474416	0.407789	0.145668	0.086374	0.261042	0.244808	0.0623475	0.4042
ARMC4	0.410138	0.389892	0.144249	0.099788	0.224032	0.223775	0.0411601	0.166776
ARMC5	3.71581	3.1188	4.1497	4.89183	2.40797	2.63118	2.19899	2.74156
ARMC6	11.3774	11.9693	13.9512	12.0832	8.93292	8.38955	9.52716	4.24089
ARMC7	2.12188	3.01617	2.5876	2.8193	1.35634	1.85655	2.07659	1.07701
ARMC8	3.73437	1.47967	1.67217	1.81777	2.64698	3.06242	2.62425	3.15129
ARMC9	2.54633	3.11513	1.68252	1.36196	2.39855	2.37549	1.91766	2.57694
ARMCX1	11.0126	13.1165	5.41633	5.1588	21.5523	17.4664	14.6761	21.6562
ARMCX2	17.3766	18.6111	13.7639	8.80243	10.0394	9.41305	12.9364	9.31856
ARMCX3	13.5496	8.34649	9.54241	7.62511	16.8841	16.6745	20.5779	23.669
ARMCX4	0.821201	0.534923	0.793582	0.535458	0.492838	0.891479	0.966277	0.654913
ARMCX5	0	0.0430756	0.0185929	0.16537	0.0999571	0.0576867	0.190991	0.270855
ARMCX6	11.4791	25.1352	6.82896	5.68198	7.97423	5.98038	5.09144	5.73053
ARNT	7.44558	5.86811	3.68547	3.31533	5.51459	6.41293	4.8582	7.69896
ARNT2	2.27204	2.00859	2.88993	2.79069	2.27023	2.76309	1.93868	2.11111
ARNTL	3.13801	2.26699	1.36789	1.7346	1.0776	1.0505	1.00863	1.7193
ARNTL2	6.06412	2.15689	19.5142	22.0649	18.1556	23.2921	25.4084	29.0621
ARPC1A	68.5009	97.5403	69.7055	62.4423	66.5014	62.0998	60.0666	58.5605
ARPC1B	51.4005	88.6943	54.9358	44.1443	46.2068	48.6921	48.5558	45.7666
ARPC2	57.4509	82.0531	62.6033	56.114	59.6069	56.6858	59.4263	63.187
ARPC3	51.9344	77.9916	49.8959	43.9759	62.9312	58.4393	52.324	60.6194
ARPC4	40.2574	63.5424	56.689	55.3726	48.844	42.2436	49.5234	41.1333
ARPC4-TTLL3	3.84112	4.6861	5.81213	2.79032	4.50943	4.61066	1.69612	5.29182
ARPC5	81.4669	88.3135	73.7527	69.0116	87.2165	78.6834	87.5091	94.03
ARPC5L	20.3271	35.3651	25.2554	27.3116	26.637	26.6503	23.1168	23.4826
ARPP19	17.6331	6.67479	18.3227	15.5804	24.6828	22.7823	24.7812	32.7467
ARR3	0.123568	0.0307656	0	0	0	0	0	0
ARRB1	0.860178	0.876124	1.28347	1.38617	1.01858	0.936272	0.667054	0.635959
ARRB2	0.942551	1.00401	2.54799	3.10215	1.05543	0.955779	0.536343	0.912743
ARRDC1	4.75861	5.14881	2.96321	3.1244	2.18401	2.50232	2.76158	2.23792
ARRDC2	5.51535	7.07124	9.21566	10.4209	4.91207	4.59743	3.64098	4.13898
ARRDC3	14.2844	5.77738	5.18175	3.86808	25.3901	26.3691	28.6577	21.2978
ARRDC4	10.141	6.4727	2.39472	3.25405	12.5166	13.9999	14.862	18.1349
ARSA	17.4825	18.1163	11.1067	9.60155	10.1191	8.85646	9.95179	8.56874
ARSB	8.81095	7.68757	9.28467	10.7772	8.93146	11.2015	7.79564	9.85938
ARSD	1.77062	2.12898	1.20794	1.09747	1.22897	1.29963	0.933953	0.675763
ARSE	0.438135	0.626229	0.732432	0.620421	0.71252	0.730432	0.358272	0.580671
ARSG	0.761041	0.786827	0.277243	0.443855	0.745239	0.451593	0.28479	0.230787
ARSI	6.65378	9.72301	7.42992	6.08664	2.10231	1.73325	1.93674	1.74388
ARSJ	10.3247	7.8108	5.76139	7.20961	9.61455	11.6867	11.3417	14.4485
ARSK	1.98923	0.711032	1.48162	1.16718	1.88891	2.59396	2.28292	4.0084
ART5	0.125615	0.156375	0.107995	0.0960534	0.058059	0.0418834	0.138669	0
ARTN	0.127864	0.0596908	0.171764	0.21388	0.0369367	0.0799377	0	0.0714915
ARV1	4.23332	3.51331	1.56242	1.921	3.16224	2.85153	2.71427	3.44282
ARVCF	0.687767	0.705649	0.519821	0.462341	0.576386	0.478802	0.458883	0.473286
AS3MT	0.159046	1.34195	1.25342	1.68913	0.245036	1.0606	0	0.31618
ASAH1	8.71356	5.61214	6.65255	5.12908	7.75548	8.4973	8.12425	11.8507
ASAH2	0.261526	0.0454282	0.0915059	0.0813875	0.112444	0.0709769	0.134281	0.0272046
ASAH2B	2.31689	0.773224	0.86881	0.584267	1.0253	1.26561	2.12232	1.23478
ASAH2C	0.14471	0.0514706	0.044433	0.0395198	0.0955502	0.0689293	0	0
ASAP1	10.3256	4.4274	9.00083	8.12328	14.5879	15.4518	17.8175	21.0271
ASAP2	8.70406	3.34186	3.72899	3.11496	3.38638	3.16601	3.39698	4.11615
ASAP3	3.17684	3.81696	2.01365	1.66073	2.6375	1.91687	2.67961	1.56195
ASB1	11.2084	11.2267	9.82105	9.46939	10.1358	8.91762	9.93651	7.10348
ASB13	3.52255	4.1386	3.34468	2.37987	2.12506	1.15565	1.79595	0.569504
ASB14	0.170878	0.0163633	0.0282518	0.0502557	0.0607536	0.131482	0.0725523	0.0587947
ASB16	0.285759	0.0948628	0.0409461	0.145674	0.0440259	0.09528	0	0.0852128
ASB16-AS1	1.84783	2.36482	1.59607	0.957391	1.19729	1.32437	0.571924	0.231737
ASB2	0.227587	0.146906	0.0543511	0.0322274	0.0584392	0.11242	0.0465256	0.11311
ASB3	0.163395	0.24861	0.936511	1.83944	0.881083	0.786943	2.70564	1.94897
ASB5	2.90606	1.1712	1.28067	1.05913	1.01463	1.0805	1.61557	0.981918
ASB6	15.8262	16.9326	14.108	12.4085	17.908	19.6972	18.8195	12.8042
ASB7	2.22765	1.51887	1.01512	1.18878	3.05612	3.34637	3.17171	4.36595
ASB8	3.98114	5.27955	1.96606	1.82814	2.78655	3.8471	2.75397	1.72031
ASB9	0.125848	0.223809	0.077283	0.171843	0.124644	0.11989	0.198467	0
ASCC1	3.46663	5.00021	2.68664	4.1419	3.31239	3.73713	3.12775	3.87653
ASCC2	10.0655	11.1674	9.24271	8.0099	7.73555	8.94173	7.73805	7.29237
ASCC3	6.83361	1.30739	5.38628	3.5584	6.15965	8.08409	9.07493	9.05495
ASCL2	0.0229389	0	0.0986068	0.0877032	0.212047	0.152969	0.506456	0.102605
ASF1A	2.71742	4.16028	1.37854	1.64556	3.39351	3.23594	2.88802	1.66092
ASF1B	9.93847	12.6018	21.48	23.7929	8.9485	9.929	6.81891	5.19598
ASGR1	0.2607	0.112884	0.146174	0.13001	0.183363	0.0755868	0.0625638	0.354902
ASH1L	4.37098	0.743809	2.24566	1.27048	3.98737	4.66093	5.52008	5.35944
ASH1L-AS1	0.702776	0.131231	0.226575	0.0671738	0.0812058	0.351488	0.387906	0
ASH2L	7.33095	9.46382	5.97178	5.57771	5.94658	6.35529	5.01754	4.88587
ASIC1	0.798633	0.681213	0.731115	0.834043	0.410142	0.32053	0.367346	0.297688
ASIC2	0.0379514	0.028347	0.0326281	0.0580405	0.0350823	0.0379622	0	0
ASIC3	0.170055	0.173208	0.132911	0.0886606	0.071454	0.0515465	0	0.1383
ASL	10.5974	14.7154	7.80206	6.96476	7.68215	6.91623	8.8071	5.76913
ASMTL	8.19121	9.7898	8.85492	8.5012	7.42074	6.10071	6.15316	3.95658
ASMTL-AS1	2.00481	0.594225	0.410381	0.425837	0.147083	0.265262	1.22953	0
ASNA1	35.5652	52.3098	37.0877	35.543	43.3837	35.4553	33.3565	35.4283
ASNS	43.5509	85.0213	36.6264	36.988	47.1165	41.7318	37.9498	35.3177
ASNSD1	16.9321	9.16635	16.6283	16.0869	24.074	21.0155	21.1639	22.3871
ASPA	0.0145141	0	0.0155979	0.0416193	0	0	0	0
ASPH	26.2152	10.083	17.0536	12.624	25.9777	27.3594	29.81	32.7023
ASPHD1	2.64599	5.44415	4.77876	3.4073	4.28891	4.2887	4.56402	5.75334
ASPHD2	0.88585	1.38635	1.46879	1.30638	1.43304	1.62452	2.44478	1.52835
ASPM	3.41049	0.519776	1.87031	0.581852	6.45681	4.87909	4.73846	3.15922
ASPN	1.45197	0.63795	0.587438	0.587791	1.53958	0.968253	0.942859	1.29892
ASPRV1	0.254271	0.292188	0.168158	0.224346	0.271209	0.163041	0.10796	0.262465
ASPSCR1	1.85426	1.8624	1.55492	1.16815	1.14434	1.01873	1.12428	0.848253
ASRGL1	0.0278029	0.184593	0.478062	0.3189	0.042835	0.0772522	0.153461	0.165815
ASS1	67.7775	81.6006	70.8026	50.645	65.8596	44.1668	64.273	42.1169
ASTE1	1.22725	1.66667	1.41215	1.68256	0.916746	0.930002	0.68424	0.221797
ASTL	0.0770547	0.0319746	0.220822	0.0491011	0	0	0.141771	0.114888
ASTN1	0.280916	0.235049	0.0989809	0.184875	0.159639	0.176582	0.203351	0.308983
ASTN2	0.840432	0.995202	0.330434	0.323285	0.307916	0.316106	0.141429	0.343832
ASUN	5.96919	3.69965	5.73246	3.54473	8.07142	9.04102	9.39358	9.77106
ASXL1	7.65566	6.40788	9.81263	9.36577	8.60112	10.5068	9.28792	9.22174
ASXL2	3.23604	0.775646	2.29975	1.46549	4.37251	4.55741	5.23968	6.09923
ASZ1	0.0554425	0.0172548	0	0.0264969	0	0.0231076	0	0
ATAD1	10.8497	5.57677	7.87463	6.44675	12.9505	13.035	14.4315	14.898
ATAD2	7.13817	2.09523	9.99303	7.24506	10.8136	13.7311	11.003	11.2658
ATAD2B	1.14589	0.16634	0.818064	0.650201	0.757949	0.93155	1.31861	1.34024
ATAD3A	24.1691	25.6072	35.3458	30.0348	18.2024	18.462	18.7194	15.1078
ATAD3B	8.67422	6.38892	11.6318	12.0751	5.95555	5.08242	5.90157	3.99767
ATAD3C	0.128218	0.106411	0.091861	0.0408517	0.0740778	0.0890654	0.176928	0.0955857
ATAD5	1.26097	0.0747506	0.890513	0.355846	0.76322	0.910963	0.994299	0.510313
ATAT1	2.36893	2.00534	1.17673	0.986231	1.14358	1.07071	1.04605	1.69539
ATE1	4.84558	2.13775	2.85644	1.8983	4.72772	5.67594	5.97555	5.44358
ATE1-AS1	0.804091	1.05661	1.3442	0.939374	0.412946	0.595793	0.493142	0.399631
ATF1	10.537	3.56365	7.3637	5.82173	9.53627	10.1033	9.74936	9.19473
ATF2	6.28637	1.28744	4.96957	3.53039	6.52129	7.2783	6.80919	7.43445
ATF3	1.91029	2.23276	61.2458	93.9541	25.2618	28.0964	24.3686	27.2006
ATF4	177.921	352.433	215.077	293.562	290.513	251.872	202.136	245.332
ATF5	5.60877	7.96692	12.7042	17.3478	6.74682	5.8741	5.23909	6.04682
ATF6	7.66199	8.10383	8.04314	9.5006	8.39924	9.7934	8.47013	11.5604
ATF6B	12.8725	15.5624	8.28275	5.74705	10.0592	7.72107	8.52105	8.30708
ATF7	2.2505	1.75514	1.05204	1.67817	2.84021	2.96249	2.67232	2.95091
ATF7IP	2.12667	0.77977	1.41145	0.927047	2.75505	2.57698	2.42575	2.12394
ATF7IP2	1.10686	0.208174	1.31787	0.791581	0.331247	0.544296	1.14278	0.605514
ATG10	3.31349	1.52379	0.971916	0.700499	1.2252	1.00083	0.989768	0.697465
ATG12	6.07239	3.70535	5.62728	5.1055	9.07582	7.64641	7.80575	9.50977
ATG13	12.3006	13.9029	12.183	10.6804	15.7702	13.8842	13.4635	11.1443
ATG14	5.20524	6.04023	3.72324	3.89026	7.88998	8.97227	6.86943	10.7951
ATG16L1	7.45399	10.4688	7.30841	6.35254	6.36443	7.47251	6.86366	6.75628
ATG16L2	1.65159	1.22748	0.646385	0.461813	0.489921	0.468494	0.408186	0.418993
ATG2A	3.90176	2.52924	1.89963	1.67928	2.69014	2.77621	2.55817	2.09719
ATG2B	2.46442	0.461433	1.00482	0.644751	2.5621	3.13985	3.44674	3.56987
ATG3	7.33421	9.52831	7.99391	8.95723	6.94041	7.30153	5.98597	6.06362
ATG4A	2.3658	2.40309	0.779893	0.776894	1.40877	1.6212	1.52214	2.20732
ATG4B	7.70553	8.15838	7.40053	7.30404	6.24149	5.35614	5.93464	4.52303
ATG4C	2.08999	0.884268	0.734002	0.731179	2.05195	2.07237	2.11115	1.89413
ATG4D	3.4501	4.22531	3.20667	1.96081	3.10307	4.0418	3.3969	3.50352
ATG5	8.4446	5.5932	6.09663	5.3397	8.85702	10.9017	11.0552	11.477
ATG7	5.27609	5.52031	4.43473	4.08226	5.0795	5.31607	4.93773	4.10899
ATG9A	10.5633	12.383	9.86497	8.50462	11.1017	10.2894	10.4621	9.31905
ATG9B	0.0132676	0.0247748	0.256649	0.126816	0.0153307	0.0884757	0.073232	0
ATHL1	1.67993	2.06115	0.833246	0.509512	0.727934	0.578986	0.713274	0.6864
ATIC	28.0979	38.1902	28.1455	25.3441	23.2981	24.7769	20.0443	15.2252
ATL1	2.08773	1.71653	1.12702	0.965276	1.23424	1.16557	0.911157	1.60706
ATL2	4.89618	2.03533	5.08419	4.4555	7.05433	6.00235	6.67226	8.51901
ATL3	23.5333	12.1151	14.3332	9.45706	16.4448	16.2897	17.7409	21.2527
ATM	2.62698	0.20143	0.961501	0.498553	1.35057	1.53284	1.83876	1.19207
ATMIN	9.2062	7.01825	7.34912	6.8218	8.95234	9.51193	9.17435	8.58782
ATN1	30.3054	17.4917	21.3031	21.6079	15.3184	15.0365	17.4316	14.166
ATOH7	0.0285887	0	0.18434	0.163957	0	0.0953228	0	0
ATOH8	6.04101	4.6828	1.30743	0.842072	0.985656	1.15399	2.00682	1.12589
ATOX1	6.77098	12.9717	7.09355	7.22377	6.01548	6.16456	5.72907	5.76711
ATP10A	11.442	10.1041	7.4951	7.21701	5.96822	7.57453	6.22068	6.71393
ATP10D	2.62417	1.28812	0.940039	0.856485	1.41751	1.58278	1.97247	2.29031
ATP11A	2.60021	1.38168	3.53327	3.52956	1.91161	2.53694	2.69705	2.85692
ATP11B	5.22951	1.31698	4.20009	2.8437	6.86476	7.97896	10.3781	12.5016
ATP11C	4.10662	0.621181	5.27617	3.39896	6.16345	6.18654	8.29433	7.26028
ATP13A1	6.98918	4.81758	5.52699	4.84797	4.05558	4.98886	4.47925	3.51645
ATP13A2	6.15447	4.40969	2.13804	1.37597	1.83161	1.25389	1.78556	1.44698
ATP13A3	45.4149	5.2001	27.7845	18.5844	58.2126	61.9673	68.5194	70.2031
ATP1A1	42.3775	54.6632	83.7143	97.8562	39.8336	49.9412	38.2365	55.1675
ATP1A1OS	0.0172835	0.150611	0	0.0330403	0	0	0.0953983	0.0773086
ATP1A2	0.141654	0.0671782	0.0289965	0.0515803	0	0	0	0.0603444
ATP1A3	0.00838091	0.0625994	0.10808	0.20828	0.11621	0.111777	0.138778	0.2999
ATP1B1	4.52799	4.34396	15.9227	24.5651	3.58407	4.20147	3.05722	6.75119
ATP1B2	0.0129679	0	0.139362	0.123952	0.0299688	0.129716	0.0715778	0
ATP1B3	57.1973	77.2414	97.4584	152.4	113.908	116.899	98.6414	145.166
ATP2A1	0.231539	0.0807068	1.03512	1.34559	0.684912	1.01906	0.664564	1.61564
ATP2A2	39.0273	22.9205	94.6779	106.904	44.9354	52.2903	51.9305	53.5165
ATP2A3	1.19417	0.685531	0.664942	0.461304	0.228786	0.237252	0.614739	0.774932
ATP2B1	17.6135	3.36005	17.2884	9.31842	19.8714	18.2454	21.4205	18.7602
ATP2B2	0.00417932	0	0.269483	0.231695	0.154535	0.118448	0.115341	0.429962
ATP2B3	0.00563881	0.00701965	0.339352	0.161693	0.0781878	0.103408	0.248993	0.302667
ATP2B4	46.2106	34.6281	16.5787	17.5442	20.4314	30.1776	22.2404	30.8856
ATP2C1	10.9232	6.2722	8.77465	7.3285	10.5737	11.2383	12.6134	15.8781
ATP2C2	0.190421	0.102722	0	0	0.0293375	0	0	0
ATP5A1	73.6587	119.274	78.3727	75.9438	80.7575	84.4234	75.1408	78.4555
ATP5B	270.594	382.398	299.857	293.198	313.364	275.305	265.713	243.396
ATP5C1	56.2757	77.5376	55.4395	53.2193	74.5014	52.1152	49.955	51.2507
ATP5D	36.6485	40.4049	31.9585	20.953	21.9918	22.5223	19.8534	16.9755
ATP5E	31.427	68.9087	44.4258	40.3055	48.5335	33.4919	30.6492	36.9966
ATP5EP2	0.88276	0.961564	0.948674	0.210943	0	0.367921	0	0.49357
ATP5F1	28.5689	30.3591	22.2944	23.142	36.5083	33.8737	32.9934	33.7584
ATP5G1	12.1031	25.5228	18.3318	19.193	16.5569	14.1921	12.5539	14.3881
ATP5G2	20.8316	38.7071	18.1888	19.4944	22.1152	18.9529	15.1586	18.1406
ATP5G3	19.111	30.1092	22.7736	21.4891	21.0257	19.1269	19.1603	17.4329
ATP5H	28.506	52.4768	30.9736	29.6097	35.4607	27.5759	22.7159	25.466
ATP5I	37.1047	80.3418	44.5864	42.0753	41.9867	27.0491	26.9413	31.9403
ATP5J	29.0289	49.5208	35.6211	37.9233	40.2707	33.7657	28.4646	31.0662
ATP5J2	22.5969	47.431	34.2412	36.9151	36.9883	28.7262	24.5967	28.5701
ATP5J2-PTCD1	0.297187	1.36886	0.223564	1.10784	0.824158	0.346816	0.656143	1.12991
ATP5L	22.613	42.5783	29.1835	31.0082	33.4433	25.4684	25.4215	26.8488
ATP5O	24.9981	45.9582	28.1101	24.8557	35.4923	26.0922	24.2502	24.3796
ATP5S	2.28415	2.28057	2.31764	1.35207	1.63451	1.4884	1.47196	0.674213
ATP5SL	11.1405	14.2533	15.5807	13.0253	13.0514	13.1391	13.6475	10.6826
ATP6AP1	16.379	20.6823	16.6018	16.9776	15.9207	15.8645	14.6436	15.135
ATP6AP1L	0.301548	0.228179	0.0254168	0.0904252	0.109314	0.0887159	0.0326359	0.0264474
ATP6AP2	69.283	46.099	49.7316	57.6372	75.9009	83.391	83.39	101.366
ATP6C	0.28512	0.443675	0.919227	1.22637	1.31782	0.594168	0.393438	0.637666
ATP6V0A1	3.91392	3.23318	2.85239	3.03249	3.80971	3.15449	3.23334	4.98539
ATP6V0A2	3.66738	2.53377	4.8988	4.75756	3.91613	3.73201	4.12444	3.73392
ATP6V0B	20.2019	32.3151	32.4169	38.5044	25.9956	22.9204	22.4871	21.1795
ATP6V0C	63.4406	56.6636	57.0534	66.1415	53.6767	54.8443	45.5516	37.9288
ATP6V0D1	9.13598	10.2719	6.21556	6.83369	8.18946	7.02039	7.33849	7.08079
ATP6V0E1	99.781	160.385	130.692	132.403	121.588	99.1024	104.603	109.121
ATP6V0E2	1.00725	2.12687	0.602886	1.09682	0.500907	0.510143	0.633374	1.25466
ATP6V0E2-AS1	0.722892	0.723145	2.21963	1.38193	0.715973	0.645623	0.498761	0.115481
ATP6V1A	6.0536	2.78348	2.68768	1.40896	6.23898	8.80823	7.77059	13.5573
ATP6V1B1	0.112092	0.239213	0.103253	0.153059	0.185032	0.0533923	0	0.0716262
ATP6V1B2	7.94107	11.0224	7.05619	7.8657	15.8898	13.9729	10.1404	15.0006
ATP6V1C1	8.53142	3.68783	10.5183	10.6739	19.3805	17.104	17.9544	25.8519
ATP6V1C2	0.639032	0.111373	0.219759	0.146594	0.14768	0.127843	0.0705442	0.343004
ATP6V1D	18.0784	19.0345	14.1336	16.3152	20.3007	19.0099	20.1889	24.9879
ATP6V1E1	33.317	55.0594	29.1384	31.4537	41.8753	40.7265	37.5971	40.8209
ATP6V1E2	0.345781	0.440467	0.933321	0.876235	0.613263	0.616684	0.443856	0.323721
ATP6V1F	52.6593	89.8862	54.6239	49.3043	80.135	64.0027	60.0339	79.2371
ATP6V1G1	87.2444	103.016	63.8119	85.6316	126.465	143.549	132.068	144.448
ATP6V1G2	0.33638	0.738976	0.42529	0.151305	0.137184	0.29689	0.655302	0.354028
ATP6V1G2-DDX39B	33.277	25.5512	16.2448	14.1062	21.0677	10.2714	29.4594	22.9119
ATP6V1H	9.52316	13.8086	4.80767	4.96214	8.69906	10.4915	6.81815	9.18389
ATP7A	1.50151	0.161998	0.796057	0.277472	1.05257	1.10142	1.93382	1.4328
ATP7B	0.435211	0.464388	0.320714	0.261479	0.201155	0.238398	0.137269	0.333718
ATP8A1	0.0113803	0.0236119	0.0163068	0.00725182	0	0	0	0.033936
ATP8A2	0.057576	0.0716752	0.061875	0.0157237	0.0475207	0.0754185	0.0226998	0
ATP8B1	3.6339	0.938147	0.686334	0.390683	0.767475	0.436533	0.423011	0.828429
ATP8B2	25.0397	24.9763	14.3983	13.3854	11.7471	12.8237	12.573	15.3335
ATP8B3	0.460518	0.460141	0.10419	0.139004	0.196048	0.10102	0.167229	0.135519
ATP8B4	0.117345	0.0486935	0.134514	0.14955	0.777395	0.619497	0.88519	0.577369
ATP9A	5.29184	3.85978	3.79863	3.19306	2.82127	2.69095	2.70662	3.38146
ATP9B	1.30892	0.913905	0.831758	0.766983	0.789105	0.820676	0.769589	1.01822
ATPAF1	4.29787	6.39796	4.47344	4.95552	4.77519	4.63481	4.10584	3.96584
ATPAF2	1.52706	2.30022	1.37851	1.28446	1.07636	1.12016	1.26432	0.785507
ATPIF1	15.1984	34.6314	16.9077	15.1476	18.2236	16.0749	13.4897	16.3976
ATR	3.11414	0.444385	1.17645	0.539428	2.16846	2.50517	3.13378	1.91606
ATRAID	44.6291	65.2235	47.984	47.9073	44.2505	34.7284	34.4939	28.2354
ATRIP	3.8666	4.87536	6.19956	6.46473	3.13181	2.79817	3.01947	2.05762
ATRN	9.86235	8.9241	9.70161	10.1412	11.553	12.8574	13.8502	13.829
ATRNL1	0.0302769	0.0376911	0.0371859	0.033074	0.00999571	0.0504759	0.0238739	0.0193468
ATRX	3.43018	0.415335	2.21104	1.15601	4.30492	4.12527	4.14346	3.35776
ATXN1	2.63344	1.27027	2.14886	1.90632	3.69797	5.19362	4.76459	6.26999
ATXN10	31.1496	37.5223	24.6633	25.2815	27.905	33.4119	31.7374	29.894
ATXN1L	0.0348342	0.0681441	0.0748704	0.12367	0.184004	0.141036	0.109869	0.111295
ATXN2	4.56414	2.26969	2.24769	2.27308	2.20537	2.51603	2.18771	3.12298
ATXN2L	17.2595	10.7024	20.2739	21.3515	13.8336	14.8332	12.9351	17.4316
ATXN3	2.80377	0.892881	1.00258	0.767066	2.10961	2.09882	2.27014	2.51272
ATXN7	2.07041	0.772648	1.44352	1.77975	1.86251	2.13895	2.45431	3.7085
ATXN7L1	0.926991	0.497301	0.297211	0.244765	0.437924	0.401298	0.480568	0.458166
ATXN7L2	1.26669	1.09168	0.506114	0.65194	1.08836	0.961117	0.76191	0.871672
ATXN7L3	16.0202	18.3669	14.1245	13.4206	12.2421	10.6351	10.3952	10.7541
ATXN7L3B	23.5142	25.7735	28.7627	32.7019	29.7233	29.6566	23.3659	23.4362
AUH	2.25685	2.75015	1.43472	1.09378	1.94666	3.12657	2.01768	4.33651
AUNIP	2.78161	3.32786	3.26107	2.79688	2.42105	1.59597	1.79456	1.85823
AUP1	35.7572	51.1192	44.511	51.8913	38.6897	36.246	29.1108	34.845
AURKA	12.8841	14.54	16.8087	12.0377	23.0356	17.7304	18.3395	16.0301
AURKAIP1	35.8139	58.4313	37.257	34.6458	37.5299	31.6993	32.3142	27.7807
AURKB	11.5327	15.2556	11.8017	10.3877	15.3677	12.5115	12.3746	9.17828
AURKC	0.463627	0.66829	0.262234	0.233237	0.451133	0.203403	0.134686	0.32744
AUTS2	3.60072	1.90365	4.14567	5.41005	1.40416	2.09388	1.57556	2.11584
AVEN	17.6229	30.4504	22.7265	17.8328	18.8971	16.1001	14.2665	12.0867
AVIL	0.360696	0.152668	0.108536	0.137907	0.0666856	0.192426	0.278727	0.322677
AVL9	2.92838	1.38521	1.46189	1.36552	2.67016	2.57622	2.19912	3.6788
AVPI1	16.3575	21.5247	23.5638	27.4798	7.81649	3.84019	6.43758	4.17349
AXDND1	0.0348849	0.0086855	0.0449876	0.0133377	0	0	0	0
AXIN1	4.65285	5.02937	8.13459	8.63439	3.96016	3.88794	3.78966	3.35024
AXIN2	0.138993	0.162852	0.579912	0.718977	0.245633	0.177198	0.315901	0.475427
AXL	87.389	94.7208	40.0566	33.374	39.1835	32.7053	36.8977	36.7587
AZI1	2.60296	2.52029	3.89091	2.41633	1.80711	2.16082	1.77374	1.48531
AZI2	4.85786	3.08203	5.3644	4.68168	8.56678	7.58559	8.49464	8.76944
AZIN1	20.1836	16.5835	22.8488	28.8278	16.3324	20.2577	17.625	27.7378
B2M	421.282	601.686	574.026	705.66	868.24	597.549	603.078	686.464
B3GALNT1	2.89448	1.58039	2.46665	1.99975	2.11236	2.6244	2.13019	3.04366
B3GALNT2	4.10307	2.37315	3.76123	4.27063	2.47811	3.53814	3.32929	3.86377
B3GALT4	0.578982	0.69824	0.155553	0.103765	0.25088	0.0603278	0.199735	0.242791
B3GALT5	0.00898094	0.0223604	0.00643435	0.00572286	0	0	0	0
B3GALT6	15.6211	17.4204	15.2347	13.2884	10.2994	9.55996	9.82285	4.83055
B3GALTL	3.75888	2.95356	2.75969	3.00592	1.76316	2.41977	3.13268	3.74555
B3GAT2	0.0388267	0.00805576	0.0139086	0.0247412	0.0299095	0.0215765	0.0714361	0.0578902
B3GAT3	9.29093	16.8155	10.6428	7.72662	8.28931	6.85496	8.20905	6.80895
B3GNT1	7.31968	10.2352	8.19673	8.50543	8.29205	6.32365	5.88486	5.86948
B3GNT2	14.0768	7.02436	9.44695	9.76488	10.8781	15.1007	13.4415	19.5272
B3GNT4	0.19928	0.067658	0.292036	0.242427	0.460536	0.24162	0.449979	0.283619
B3GNT5	0.114818	0.0974558	0.931046	1.33692	0.868403	1.25292	0.489719	0.793714
B3GNT7	0.0781345	0.0972681	0.023991	0.106691	0	0	0	0.0998552
B3GNT8	1.06547	1.80614	0.438521	0.0433368	0.0523894	0.264554	0.250255	0
B3GNT9	12.088	12.6731	10.862	9.7723	5.14954	5.19593	4.82322	5.47208
B3GNTL1	0.930911	0.920958	0.490272	0.483201	0.56989	0.472782	0.442368	0.275757
B4GALNT1	0.169868	0.204857	1.24363	1.55262	0.294423	0.327442	0.439502	0.237442
B4GALNT3	0.0334142	0.0415967	0.0287273	0.0894277	0.015444	0.0557062	0	0.0298922
B4GALNT4	1.17474	1.36398	1.89369	1.72748	0.600396	0.621436	0.810518	0.252625
B4GALT1	110.908	87.6457	181.43	207.162	157.065	162.666	158.193	152.395
B4GALT2	25.5931	30.4466	28.1084	24.7208	18.4766	16.4033	17.5649	14.8881
B4GALT3	5.83999	7.30103	5.55497	5.53456	5.4272	4.51589	5.89823	4.83537
B4GALT4	6.76633	6.28415	7.34824	8.79762	6.51313	8.51484	7.51546	8.82969
B4GALT5	20.0358	21.9182	47.8787	64.2894	45.6167	50.8013	38.138	52.2748
B4GALT6	0.240197	0.0697705	0.206506	0.198977	0.129522	0.0800884	0.13258	0.179066
B4GALT7	5.44939	6.76237	3.48412	2.60436	3.72625	3.10497	3.95019	2.00553
B9D1	1.39921	2.20734	1.27035	0.991529	1.08715	0.744043	1.5313	0.701396
B9D2	1.80778	2.81309	2.84476	2.40677	4.40159	3.8211	2.67275	2.02154
BAALC	3.13546	3.00354	3.95212	2.60077	4.59326	3.41986	1.46666	2.56726
BABAM1	17.8034	29.4972	16.7563	14.7492	16.6365	13.8044	12.7401	11.9126
BACE1	16.3133	15.3197	12.327	11.1092	11.7913	11.1656	9.81842	10.8448
BACE2	5.43678	6.63069	6.55943	5.55549	5.38911	4.8375	4.82678	4.58319
BACH1	9.27609	1.04168	4.65009	2.29422	11.6409	10.9583	12.1544	10.1205
BACH1-IT1	0.0517452	0	0	0.0989198	0	0.0862665	0	0
BACH2	0.117212	0.0378298	0.830429	1.01247	0.0702273	0.0651363	0.0239617	0.116508
BAD	15.645	25.4831	18.2299	17.1175	16.3821	11.4448	12.9051	10.2355
BAG1	9.64052	13.8019	17.4321	20.0976	11.3813	10.4723	10.2597	10.6134
BAG2	13.5426	6.9437	12.2012	11.3722	6.07359	5.31959	5.90489	5.11711
BAG3	39.9156	41.8352	27.4229	28.2635	39.8501	45.1711	44.9003	40.4675
BAG4	4.13432	1.42965	2.41139	1.70566	2.93982	3.38734	3.90084	2.92406
BAG5	0.29015	0.120401	2.96224	2.75795	1.4342	2.20362	3.46996	2.37936
BAG6	25.9137	24.8295	24.848	23.7522	25.9774	24.8621	22.4774	23.2252
BAGE2	0.0728872	0	0	0.0199052	0	0.017359	0	0
BAHD1	5.06098	5.54713	8.45266	9.01847	4.15687	4.28002	3.42978	3.80341
BAI1	0.023101	0	0.024826	0.055202	0.0133466	0.00962817	0	0.0258326
BAI2	2.70957	2.12607	1.97656	2.13471	1.08791	1.18635	1.99411	1.1018
BAIAP2	2.57083	2.81385	3.79049	4.21815	1.92299	2.0912	2.03367	1.51842
BAIAP2-AS1	1.25875	1.67069	1.43231	1.04392	1.32615	1.14184	1.48152	0.952192
BAIAP2L1	1.59377	1.77463	2.01727	1.23563	0.613867	0.413317	0.43985	0.316839
BAIAP2L2	0.561532	0.79546	0.249708	0.18508	0.26849	0.0645623	0	0.086611
BAIAP3	0.103735	0.0344366	0.0594562	0.0264409	0	0.0345881	0.0381717	0.123734
BAK1	16.1349	24.9383	9.86807	10.8189	17.5395	15.5896	19.1356	13.7468
BAMBI	1.50544	1.59984	11.3644	11.3361	2.46081	2.90767	3.74939	3.20266
BANF1	42.7153	91.0797	60.1701	61.0703	53.2368	43.4421	39.913	38.5825
BANK1	0.117547	0.034431	0.0594465	0.0396549	0.0159795	0.0806924	0.152662	0.0309285
BANP	1.91972	2.78928	2.28304	2.74976	2.41641	2.31502	2.13755	2.27663
BAP1	13.1524	14.2494	11.8134	10.8766	14.3722	12.9881	13.4524	10.0369
BARD1	2.17951	0.567072	2.5004	2.19712	1.34424	1.74083	1.702	2.44505
BARX1	0	0.0297782	0.257066	0.411553	0.0552803	0	0.132032	0.106996
BASP1	75.3657	60.1755	102.74	98.1563	135.783	117.909	125.874	109.222
BATF2	0.163186	0.293435	0	0.138648	0.125708	0.120913	0.100081	0.081103
BATF3	0.970857	2.08581	8.95261	7.66331	18.3111	12.6352	17.3728	11.2768
BAX	15.1736	31.6049	13.9771	14.629	14.7248	13.2232	11.9646	12.7075
BAZ1A	5.30692	1.88267	9.05416	6.91757	8.33717	10.4793	11.5044	15.3003
BAZ1B	13.7092	9.35797	17.4386	19.218	18.2074	23.5179	17.9865	25.8108
BAZ2A	6.89889	5.35254	4.85904	5.07303	7.62546	8.77688	7.34523	9.95548
BAZ2B	0.871764	0.0649068	0.259989	0.119607	0.718139	0.952676	0.863361	1.05414
BBC3	1.94937	3.49366	1.66149	1.6384	1.70879	1.37279	0.83481	2.25504
BBIP1	2.74119	2.25194	2.83852	2.92775	4.56522	3.79287	4.16543	3.27628
BBS1	0.483938	0.593838	0.713242	0.568294	0.575167	0.772215	1.0303	0.340158
BBS10	3.81696	0.985637	1.49855	0.79067	4.23298	3.56587	3.457	3.22434
BBS12	1.37401	0.97081	0.665136	0.354953	1.65918	1.42393	2.04973	0.996632
BBS2	1.91598	2.59451	0.941903	0.642925	1.68399	1.64808	2.1376	2.07415
BBS4	4.38982	5.60526	2.20449	3.01951	3.01028	4.138	3.67981	4.72538
BBS5	2.28926	2.20479	2.79266	3.53358	1.5371	1.71486	1.10991	0.415127
BBS7	4.33714	2.23416	2.42031	2.1695	3.27327	3.93064	4.37026	5.23364
BBS9	1.63311	1.22526	0.673816	0.766556	0.943531	1.42209	1.40846	1.92405
BBX	1.99233	0.405206	1.44534	0.663271	2.3476	2.52839	3.21813	3.87185
BCAM	1.95957	1.76357	1.34923	0.843267	1.15665	0.890967	1.12375	0.758884
BCAP29	8.74008	3.7924	6.56945	5.11868	10.5195	9.84591	8.58873	9.67183
BCAP31	55.4426	87.3253	58.141	52.855	59.3772	45.8247	48.6103	43.5126
BCAR1	12.4722	10.3869	8.05192	7.71695	8.75178	8.88816	9.28391	11.3764
BCAR3	13.0581	17.2776	2.88044	2.1296	3.81329	2.8626	3.32871	4.12119
BCAS1	0.112986	0.0175818	0.0607113	0.125996	0.0870371	0.078485	0.0519701	0.126346
BCAS2	19.4263	10.0968	14.6208	14.0669	23.8076	24.8078	28.5214	22.9668
BCAS3	1.24731	1.34131	0.69589	0.639234	0.735966	0.681348	0.849598	0.8072
BCAS4	16.0636	23.7023	11.1289	11.1843	11.1651	7.98649	8.88898	7.8417
BCAT1	9.95307	2.8656	5.88954	3.02239	8.54749	8.19416	8.70404	7.93295
BCAT2	2.94851	4.68111	3.6901	3.31773	1.531	1.72668	1.75107	1.71118
BCCIP	9.47106	8.28732	10.7364	11.5168	13.0496	13.6014	12.0398	14.6563
BCDIN3D	2.24275	2.8188	2.13211	2.6384	2.99019	3.01994	2.73769	1.06105
BCDIN3D-AS1	0.296171	0.516177	0.127314	0.158531	0.0273781	0.118502	0.0653901	0
BCKDHA	4.18483	5.41649	3.92905	3.72564	5.7957	5.0877	4.91993	3.987
BCKDHB	1.8849	1.53424	1.78079	1.2671	1.77113	1.24315	1.25762	2.03829
BCKDK	13.9378	14.7278	9.88345	7.63668	9.5109	9.89828	10.9642	7.06885
BCL10	13.8796	9.30524	5.92753	6.30922	8.74162	12.3862	9.98179	15.3691
BCL11A	0.179621	0.121386	0.319882	0.264889	0.106741	0.196783	0.226614	0.0688661
BCL11B	0.0486754	0.00673279	0.0464977	0.0413562	0.124988	0.0991818	0.0298522	0.0483831
BCL2	0.138561	0.124194	0.690929	0.65691	0.448301	0.304921	0.336514	0.42145
BCL2A1	2.84779	2.76814	24.9865	35.349	26.1447	23.2181	21.5325	25.4762
BCL2L1	15.6138	21.2246	20.1686	17.9875	14.7237	9.74536	13.7976	11.296
BCL2L10	0.128833	0.280669	0	0	0	0	0	0
BCL2L11	0.79735	0.738499	6.69057	9.53584	2.0638	3.17967	1.83084	2.45377
BCL2L12	8.01885	10.9838	13.2014	10.0643	11.0401	9.18325	9.55176	8.28563
BCL2L13	7.92426	10.9819	5.88352	5.24373	6.6391	7.58401	6.94713	6.56388
BCL2L14	0.108035	0.0310364	0	0	0	0.0138546	0.0917406	0
BCL2L2	0.354953	4.33037	3.66199	4.8662	3.18744	3.04332	2.68691	2.90321
BCL2L2-PABPN1	24.37	12.8799	25.9537	20.8804	28.6035	26.1247	26.5088	34.8624
BCL3	7.22025	6.96556	6.67503	4.55916	9.84201	11.8842	10.2706	11.5468
BCL6	5.78076	6.04743	2.18356	2.57125	8.0685	10.6154	10.3858	13.9206
BCL6B	0.0097148	0.0120938	0.0417607	0.037143	0.0224509	0	0	0
BCL7A	1.63122	1.16038	4.21559	5.40761	1.3613	1.33815	1.32197	1.41874
BCL7B	14.5368	16.2899	20.4944	21.0485	14.3857	14.7768	12.1812	12.6611
BCL7C	9.16694	14.7306	11.3774	9.41762	6.11658	5.63636	5.11845	4.14787
BCL9	1.56167	1.58988	6.5709	5.65456	1.6363	1.98574	1.38794	2.16071
BCL9L	9.17257	5.89582	1.92277	1.70242	3.77931	3.94109	4.04407	4.29117
BCLAF1	13.407	3.37328	7.5134	5.15389	14.8265	18.3823	17.2266	15.2273
BCO2	0.162698	0.0701096	0	0	0.0578452	0.0521615	0.0690791	0.13995
BCOR	3.37439	3.3495	4.40897	5.41988	2.17117	2.40037	2.11721	2.80984
BCORL1	1.31763	0.899512	1.22188	0.893791	0.687589	0.628885	0.527864	0.998127
BCR	4.17662	4.71701	3.61142	3.71028	5.19061	4.95642	5.28069	4.89287
BCS1L	5.67024	7.01182	4.26959	4.03782	3.16703	3.50037	3.67799	2.30571
BDH1	0.289062	0.179924	0.420875	0.267383	0.323237	0.256499	0.154404	0.208543
BDH2	4.70915	7.11296	3.15792	3.24084	3.10524	4.8361	5.12923	5.61704
BDKRB1	13.3231	16.816	16.4722	20.458	12.045	11.6456	15.3205	12.6913
BDKRB2	0.933555	1.53949	3.79155	1.95848	0.742498	0.737759	1.10419	1.35577
BDNF	0.801356	1.22991	1.6398	2.10902	0.253689	0.777792	1.09065	1.84132
BDNF-AS	2.71361	1.02195	0.539135	0.152574	0.289843	0.399174	0.377599	0.0509996
BDP1	4.08843	0.348662	2.18034	1.32548	3.26786	4.09985	3.52544	3.02499
BECN1	13.5935	18.0333	15.0792	13.554	15.3349	17.1104	14.6413	15.0068
BEGAIN	0.432456	0.486016	0.542205	0.585589	0.249852	0.340456	0.36468	0.268662
BEND3	1.97537	1.12902	5.14027	5.34375	0.74649	0.735278	0.720028	0.555708
BEND5	0.0397407	0.0989449	1.70832	1.13957	0.964328	2.61701	2.8516	2.48863
BEND6	2.0801	1.10582	1.67059	1.35851	2.32657	2.01158	1.34834	1.82111
BEND7	0.675224	0.382568	0.493064	0.604031	0.620176	0.440175	0.54949	0.909949
BEST1	0.999036	0.811354	0.214726	0.47291	0.417778	0.49966	0.341361	0.659659
BEST3	0.0185704	0.0539418	0	0	0	0	0.0341671	0
BEST4	0.103769	0.155015	0.0446067	0.0396742	0.143885	0.172997	0.114552	0.185661
BET1	7.44077	5.99718	4.5594	2.52292	8.98139	5.72322	7.15042	6.6275
BET1L	23.8993	24.3511	21.4819	18.6656	18.5797	15.6005	18.6112	10.022
BEX1	1.57344	4.34596	2.32502	0.939967	1.13632	0.819732	1.357	0.879743
BEX2	0.108375	0.134913	0	0	0.166969	0.12045	0.199395	0.161585
BEX4	9.08518	15.7702	7.01326	7.09392	21.2916	14.293	15.3619	15.3107
BFAR	22.5645	28.7054	24.0826	25.4961	23.9901	22.2186	21.4534	22.9347
BFSP1	0.328638	0.582203	0.244507	0.289961	0.438163	0.252871	0.418606	0.339228
BGLAP	0.285599	0.355536	0.076731	0.136493	0.247507	0.0595167	0	0
BGN	287.162	191.321	166.427	129.186	111.906	121.294	135.359	109.382
BHLHA15	0.63884	0.0662732	3.08943	0.712396	0.861209	0.62127	0.881537	0
BHLHB9	0.569723	0.431292	0.397143	0.515125	0.711691	0.782949	0.892401	0.550995
BHLHE22	0.0504547	0	0.135555	0.217018	0	0.084115	0	0.0564206
BHLHE40	19.6747	26.9599	34.8867	37.4635	42.2188	55.246	55.4291	71.2654
BHLHE40-AS1	0.171932	0.175119	0.100784	0.0896392	0.252849	0.0781731	0	0.279653
BHLHE41	0.387381	0.281309	2.61348	3.06504	0.596826	0.466425	0.475155	0.288791
BHMT	0	0	0.259846	0.554671	0	0	0	0
BHMT2	0.600794	1.09694	0.832177	0.791203	0.462812	1.02387	0.294769	1.31381
BICC1	11.8321	3.30991	3.93493	2.48574	9.34386	9.85745	11.9619	10.5039
BICD1	3.04839	1.01825	1.11523	0.97814	1.29072	1.02723	1.45188	1.09598
BICD2	10.1332	12.0386	13.5537	14.279	9.97512	11.1962	10.7996	12.7728
BID	9.62547	11.0967	19.1383	20.4044	18.1778	12.6003	15.9758	13.0325
BIN1	8.60202	12.9219	5.86418	5.56736	9.42246	7.56392	8.18969	10.9424
BIN3	4.50626	4.46278	3.9426	4.41933	4.58757	3.82611	2.91262	2.88483
BIRC2	24.0488	9.09729	29.2709	22.1507	34.146	42.8994	53.7295	57.2135
BIRC3	1.36236	0.395727	20.4605	8.61615	5.23423	7.26797	9.02363	8.07426
BIRC5	14.6212	22.1387	22.1393	16.9451	25.7347	19.2703	18.8083	14.5943
BIRC6	5.84879	0.364052	2.0093	0.939384	2.8972	3.66053	5.35846	3.90278
BIVM	6.61242	2.54697	3.02638	1.71022	3.21806	3.39793	3.82156	4.24519
BIVM-ERCC5	1.95288	0.140011	0.153831	0.117275	0.354433	0.392051	0.395048	0.411605
BLCAP	12.4409	15.851	6.55701	6.05945	7.25021	6.70915	7.04601	5.08087
BLK	0.176901	0.0660663	0	0.0338177	0.0204409	0.0294919	0	0.0395637
BLM	1.49025	0.527542	1.24479	0.634583	1.43635	2.10767	1.63733	1.67436
BLMH	7.22007	10.9943	9.70751	11.1068	9.2861	8.37808	7.72462	8.25162
BLOC1S1	17.9725	38.2043	17.8542	17.6934	20.9154	14.6608	15.142	11.2386
BLOC1S2	23.284	21.6797	18.3032	23.209	21.3642	22.6064	22.6549	22.2196
BLOC1S3	0.12748	0.158698	0.171249	0.2437	0.147304	0.106264	0.263866	0
BLOC1S4	10.0849	13.3412	9.27273	5.98855	10.7957	7.83379	8.79713	6.14568
BLOC1S5	0.19223	0.111675	0.0275445	0.195989	0.266546	0.149555	0.282943	0.0573226
BLOC1S5-TXNDC5	0.981451	1.88505	3.0738	2.92153	3.72622	2.87507	6.34591	5.51886
BLOC1S6	3.8479	1.35864	5.04	3.14743	11.6453	13.0171	18.554	18.6063
BLVRA	15.9982	37.8256	21.8863	20.0466	18.351	16.0806	14.1802	13.7896
BLVRB	15.4367	26.4907	11.9553	12.2429	9.9652	9.01794	10.9851	9.70095
BLZF1	8.58554	2.86581	5.4021	3.42286	9.20096	10.531	10.6809	7.56118
BLZF2P	1.35344	0	0.242416	0	0.173766	0.125354	0.415025	0
BMF	0.436761	0.582552	0.5029	0.641117	0.450605	0.754147	0.344394	0.97681
BMI1	9.87927	2.76593	8.57029	6.61765	8.22924	7.68936	8.04807	10.1157
BMP1	25.509	23.3531	25.446	24.6216	24.0221	22.4675	23.2261	21.4671
BMP2	13.4256	13.2178	14.5802	21.8764	16.7674	16.9736	6.31642	13.984
BMP2K	3.64212	0.750345	0.946359	0.66193	1.66956	1.16877	1.69885	1.75913
BMP3	0.0296357	0.00922324	0.0477729	0.0283269	0	0.0617587	0.0408945	0.0662799
BMP4	0.937324	1.04674	0.325895	0.421613	0.445973	0.413643	0.380417	0.924843
BMP6	29.4629	40.5396	28.1812	52.6133	19.7768	24.5594	18.9784	27.1366
BMP8A	0	0.0312565	0.107931	0	0.174074	0.0837173	0	0.224615
BMPER	16.2602	12.7613	5.4113	6.15063	5.7683	5.12335	5.65417	6.58261
BMPR1A	2.79728	0.754185	1.9532	1.28683	2.19517	2.19457	2.06416	2.9775
BMPR1B	0.619205	0.251359	0.622041	0.694789	1.02657	0.628357	0.780144	0.903158
BMPR2	12.0272	1.96105	4.84457	2.35588	9.42732	10.6776	13.6241	12.7503
BMS1	7.70423	2.57848	5.08782	3.46724	7.12938	8.5231	10.2833	9.92647
BMS1P1	0.460068	0.0487429	0.0841566	0.0374254	0.0452432	0.130553	0.108059	0.0437844
BMS1P10	2.01035	1.79435	0.815267	0.362559	2.01615	1.01178	1.04683	1.01799
BMS1P14	0.167255	0	0	0.639474	0	0	0.307728	0
BMS1P15	0.260631	0.556207	0.240079	0.284709	0.258136	0.496581	0.411024	0.499626
BMS1P16	0.777802	0.461081	0.0796075	0.424829	0.427977	0.555731	0	0.497012
BMS1P2	0.0394638	0.171947	0.254463	0	0.364804	0.296063	0.217825	0.441302
BMS1P20	7.08047	7.71255	3.9074	5.21301	3.86962	5.94195	3.96096	5.0288
BMS1P3	0	0.170234	0	0.174277	0.105341	0.303969	0	0
BMS1P4	0.0428686	0.0266832	0.138209	0	0.198139	0.35734	0.236619	0
BMS1P5	1.80126	0.254451	0.247117	0.073264	0.250943	0.308814	1.02243	0.142854
BMS1P6	0.15959	0	0.27441	0.0610166	0	0.106423	0.7047	0.142768
BMS1P7	0.80582	0.40126	0	0	0	0.591103	0.355825	0.720882
BMS1P8	0.587428	0.117005	0.101006	0.0898375	0.108604	0.235038	0	0
BMS1P9	0.240016	0	0.20635	0	0.110935	0.0800281	0.264959	0
BNC1	0.646767	0.220588	0.20947	0.474237	1.16708	0.354493	0.391222	0.277408
BNC2	2.62148	0.696245	0.949346	0.559259	0.855046	0.99457	1.04485	1.19311
BNIP1	4.89249	8.47477	5.95011	6.55696	7.72547	6.29877	6.43884	5.14001
BNIP2	6.27993	2.31613	4.03326	2.21148	9.73277	10.7628	10.3871	12.042
BNIP3	26.7455	38.7063	83.7404	86.176	89.3879	109.743	116.411	120.172
BNIP3L	29.2458	15.312	23.5324	20.2137	46.2053	43.9551	51.0137	59.253
BNIP3P1	10.279	13.9192	27.5575	24.249	40.3704	33.9996	31.9895	43.2874
BNIPL	0.102828	0.0914351	0	0.028082	0.0339481	0	0.0810819	0
BOC	4.81722	3.77428	3.20959	3.65683	7.67207	7.61262	8.12889	9.826
BOD1	21.5151	38.2362	36.2434	41.009	34.153	35.8336	31.2574	33.146
BOD1L1	3.27595	0.423488	1.63506	0.8193	4.00511	4.78269	4.68682	3.48658
BOD1L2	0.0786962	0.0163279	0	0	0.0606223	0	0	0
BOK	22.4919	19.8173	29.9083	19.154	10.5958	9.22059	9.29107	8.46147
BOLA1	3.78013	6.80532	2.49993	2.66819	1.74718	2.42385	1.60499	0.910452
BOLA2	1.13344	4.54653	5.14295	4.57426	3.58951	3.63922	5.32929	6.00868
BOLA2B	3.45465	13.2893	8.89686	13.2678	5.17861	5.75938	6.35611	4.31557
BOLA3	4.68442	9.46787	5.52604	5.42965	5.19509	4.75756	3.71497	5.90063
BOLA3-AS1	1.80679	2.59528	2.04128	1.46131	1.07064	1.04268	1.15071	0.207224
BOP1	21.7101	19.3478	18.1326	17.3001	14.3884	13.6981	13.2862	9.52452
BORA	3.87606	1.11057	1.75214	0.94092	3.73232	3.17968	4.24491	1.99519
BPGM	10.0895	11.3312	5.07077	6.87705	8.46827	7.39212	7.20368	7.2597
BPHL	1.24949	1.50972	0.83727	0.843043	1.0701	0.78422	0.527397	0.6904
BPI	0.483274	0.385412	0.551819	0.389754	0.366465	0.264366	0.250077	0.236433
BPNT1	6.70997	11.0017	5.71603	3.62396	6.55569	6.57091	6.39858	3.9652
BPTF	2.8532	0.500908	1.42124	0.817618	2.47753	2.80522	2.98198	3.33531
BRAF	2.16916	0.458549	1.71536	1.26749	1.9768	2.39494	2.62049	4.595
BRAP	6.3824	5.50755	5.61187	5.9792	7.79389	8.50926	7.50605	7.13707
BRAT1	5.36235	5.36109	5.81775	5.06435	3.38646	3.21107	2.93155	2.23255
BRCA1	1.60632	0.645263	1.59941	0.843722	1.54181	2.06195	1.72793	1.85938
BRCA2	0.878383	0.112633	0.445651	0.180169	0.644703	0.729051	0.291316	0.370977
BRCC3	1.62882	0.947361	2.98436	2.85854	3.23968	4.25127	3.38985	5.31495
BRD1	7.93013	7.25036	9.80215	11.3143	8.99544	9.58859	8.81839	7.47105
BRD2	23.5314	25.4087	40.7827	48.6814	21.5303	25.8028	21.477	23.2836
BRD3	2.6629	2.12283	3.58547	3.35435	1.61345	2.20426	1.53461	1.85161
BRD4	7.37116	4.23933	6.28466	6.23092	4.90616	5.69704	5.55403	5.93054
BRD7	4.90764	6.86921	4.77409	5.23123	4.91352	5.61294	4.85987	5.79561
BRD7P2	0	0.107437	0.0927474	0.0824918	0.0997235	0.03597	0	0.193016
BRD7P6	0.0913609	0.142167	0	0	0	0	0	0
BRD8	6.23435	6.37244	2.68253	2.35133	7.71935	8.70484	9.01881	7.92892
BRD9	5.92639	6.25112	5.28199	4.85905	4.31585	4.85872	4.82347	3.27389
BRE	5.3354	6.82903	3.74177	3.32801	3.03911	3.17375	3.52563	3.24924
BRF1	1.2661	1.14931	1.57192	1.59654	0.810546	0.768268	0.668455	0.605017
BRF2	5.11025	11.1137	4.59858	4.97283	6.79419	6.80021	7.3915	3.85557
BRI3	21.8917	25.3845	12.3992	12.6537	18.4565	13.5368	13.3442	13.2749
BRI3BP	2.54335	2.63316	7.1559	10.0539	2.24474	3.08953	2.25741	2.2867
BRICD5	0.978961	1.39641	0.964386	1.28662	0.471329	0.884035	0.788009	0.456132
BRINP1	1.41428	1.13763	1.05223	1.16464	1.75991	1.79556	1.44116	1.80049
BRINP2	0.268675	0.227438	0.461978	0.34926	0.0248363	0.1075	0	0.0480709
BRIP1	1.35035	0.125746	1.05125	0.437012	1.17946	1.52445	1.49655	1.37923
BRIX1	8.26597	6.89175	11.3887	16.369	10.6583	11.9431	10.5288	8.79778
BRK1	93.1659	163.376	136.78	138.187	139.026	122.752	107.641	136.7
BRMS1	17.811	29.5564	18.9593	19.4795	21.4398	18.4528	19.5874	14.1347
BRMS1L	2.22389	0.854971	2.4368	1.79223	2.67048	2.8897	4.0315	4.04722
BROX	8.20025	2.06955	2.9622	1.91012	6.40983	7.15141	8.32027	8.9387
BRPF1	5.3598	4.76042	5.9684	6.50951	5.28801	6.18117	5.05198	4.8573
BRPF3	7.11899	4.79474	12.1553	11.7439	8.12956	9.8457	8.71627	10.1358
BRSK1	1.53739	2.10663	0.927124	0.296012	1.2269	0.811323	0.671538	0.791562
BRSK2	0.0430798	0.0383066	0.0661378	0.0588245	0.0142225	0	0	0.0550556
BRWD1	2.41238	0.809562	1.23629	0.873921	2.03359	2.15044	2.5233	2.27522
BRWD3	1.03747	0.129153	0.424396	0.236717	0.897166	1.35021	1.58863	1.97599
BSCL2	3.8833	8.99485	4.05923	5.11132	3.28567	3.59077	2.86962	2.32547
BSDC1	12.6128	16.0049	11.0008	8.81373	14.7541	14.7293	14.3496	14.6871
BSG	144.171	174.847	169.323	159.432	147.449	119.087	130.617	110.537
BSN	0.112589	0.0325954	0.0281386	0.0300326	0.00605102	0.00436517	0.043357	0.0117118
BST1	6.3154	12.9021	7.62958	7.90329	6.09493	6.32195	6.76713	5.80276
BST2	0.189825	0.614404	0.244799	0.580612	0.263211	0.189879	0	0
BTAF1	5.90762	1.18551	7.23529	4.66767	8.54722	10.7996	16.2275	22.4126
BTBD1	16.4979	10.7573	9.43981	9.89596	18.9338	23.0024	20.0798	24.2487
BTBD10	8.76398	6.41593	3.08285	3.29965	5.75864	7.6195	5.83706	8.04681
BTBD11	0.927502	0.567304	0.449405	0.379213	0.408868	0.491591	0.118369	0.311751
BTBD19	6.38449	2.80957	1.71206	1.43046	1.64559	1.7505	2.4648	1.45757
BTBD2	10.3255	9.28027	5.82194	5.34045	6.61653	6.52283	6.68751	4.93615
BTBD3	3.96315	2.81923	3.4747	3.66424	4.61883	4.41234	4.25454	5.36999
BTBD6	8.86243	16.4495	13.017	12.8678	10.0558	10.1855	7.25426	7.6264
BTBD7	4.11596	1.3953	2.76355	2.35764	4.12359	4.33711	4.63474	5.6506
BTBD8	0.347686	0.0270517	0.0934116	0	0	0.14491	0.35983	0
BTBD9	1.816	1.82424	1.38158	1.12569	1.54783	2.09829	1.43904	2.17148
BTC	0.0452587	0.0187806	0.0648508	0.0288399	0	0.100603	0.0832702	0.0674803
BTD	3.25732	4.45476	3.08146	2.78458	3.31324	3.49918	2.59559	2.66773
BTF3	129.291	173.021	109.335	126.379	145.496	130.051	128.033	144.194
BTF3L4	9.58721	10.3717	7.65717	7.47129	9.74931	8.71491	8.41076	8.07809
BTF3L4P2	0.238668	0.0742781	0.384733	0.34219	0.27578	0.397892	0.988015	0.800665
BTG1	71.145	102.162	52.5154	61.4519	92.037	81.3594	69.3093	84.1413
BTG2	1.54091	3.3953	30.2048	39.0601	12.0363	14.1804	11.482	13.7849
BTG3	25.147	38.6669	91.2703	139.534	70.5041	80.0081	66.6046	93.6113
BTN1A1	0.0733728	0.0182681	0.0946216	0	0	0	0	0
BTN2A1	12.5083	15.1908	12.9191	11.6421	16.6115	17.3995	16.6823	21.9746
BTN2A2	2.22441	3.59572	5.92272	4.34118	3.03833	3.14383	2.63883	2.85126
BTN2A3P	1.22048	1.26612	0.808826	0.719389	0.916671	1.20387	1.1789	1.13733
BTN3A1	1.7998	2.40261	2.33748	1.94724	3.02657	2.9239	3.67776	2.77483
BTN3A2	2.73057	4.2374	3.03495	3.1999	3.50095	4.06896	3.14854	3.93183
BTN3A3	1.0662	1.6264	1.2265	1.60761	2.20371	2.07793	2.69385	2.21662
BTRC	4.23344	3.02872	1.60898	1.51743	3.05734	2.93714	4.13196	3.72371
BUB1	3.97924	2.20943	2.87614	2.00609	7.91022	7.22103	6.68636	9.89186
BUB1B	4.79308	2.70574	3.65158	2.37688	8.88338	8.81355	9.95373	11.59
BUB3	33.9279	35.6316	46.2108	42.9773	43.3417	40.067	44.7308	49.716
BUD13	8.00906	11.5598	12.5988	12.2411	7.33204	7.38565	4.8051	6.92257
BUD31	31.5633	57.0396	40.727	50.0377	38.1826	33.1666	30.2344	30.5667
BVES	3.58412	3.45107	6.41433	7.55081	4.90213	6.20693	5.81378	6.54354
BVES-AS1	0.108605	0.0676004	0.116715	0.415235	0	0.120707	0.19982	0
BX005214.1	0.260631	0.432606	0.933639	0.49824	1.40541	1.15869	2.39764	1.16579
BX255923.3	0	0	0.349481	0.113032	0.136643	0.22179	0.16318	0.661185
BX322557.10	2.52319	1.67296	1.17895	1.7826	1.45777	1.32597	1.51381	1.96281
BX936347.1	1.49939	2.07396	1.07423	1.27393	1.15503	0.555489	1.83913	0.745194
BYSL	22.6021	27.9251	31.8041	34.9708	27.9073	26.2758	24.7215	16.4834
BZRAP1	0.34068	0.308992	0.240592	0.204684	0.134968	0.137934	0.0805896	0.065308
BZRAP1-AS1	0.117975	0.190924	0.177498	0.112765	0.0545281	0.118009	0.0651177	0.21108
BZW1	69.334	46.2076	83.815	67.7749	142.169	141.017	152.803	191.141
BZW1P2	0.151996	0.473041	1.14342	0.145283	0.878156	1.01359	5.03375	2.03962
BZW2	23.3876	31.5699	27.2783	31.5582	23.2442	26.2063	20.9388	23.0396
C10orf10	0	0.0532588	0	0	0.0329566	0.0713241	0.39357	0
C10orf107	0.403398	0.251091	0.216759	0.0963954	0.349595	0.252195	0.278325	0.225548
C10orf11	0.0483623	0.0516045	0.0742477	0.0528301	0.0798323	0.0115181	0.076269	0.0309033
C10orf111	0.148715	0.0308553	0.159819	0.331676	0.0572799	0.165285	0.547232	0.110866
C10orf118	1.56399	0.164699	0.721054	0.243883	1.14655	1.41004	1.27794	0.866533
C10orf12	1.56201	0.163013	0.542793	0.429132	0.799775	1.04475	1.23904	1.1296
C10orf2	7.73846	10.1913	11.3747	12.3162	10.1872	12.2147	10.294	9.37122
C10orf25	0.455469	0.670096	0.355984	0.395776	0.829312	0.43719	0.533276	0.246945
C10orf32	3.20033	6.40569	3.40557	9.02701	9.38998	12.0047	5.8882	8.49075
C10orf32-ASMT	1.9889	0.990375	2.63328	1.33834	1.28698	1.08757	1.93212	2.49096
C10orf35	0.126249	0.157165	0.474866	0.0603367	0.0729404	0	0	0
C10orf54	5.37663	7.0336	2.29699	2.80318	1.43591	1.39495	1.96627	1.85281
C10orf67	0.0507712	0.126408	0.0818433	0.121322	0.0293331	0.0846428	0.140119	0.0567746
C10ORF68	0.182591	0	0	0.0465405	0	0.0405873	0.0671888	0.0544483
C10orf76	5.65602	6.3949	6.00141	5.18382	6.3494	4.96833	5.92768	4.84368
C10orf82	0.140963	0.153547	0.0757444	0.0673688	0.0814416	0.0881271	0.097258	0
C10orf85	0.534095	0.360146	0.0956625	0.127627	0.0514289	0	0	0
C10orf88	4.75304	3.16683	3.0216	2.17558	3.52735	4.17404	4.58188	5.74924
C10orf90	0.0958439	0.0596571	0.0515002	0.0458055	0.166122	0.0932081	0.0440852	0.285805
C11orf1	1.33071	2.15354	0.953379	0.763162	1.07634	0.665543	0.795708	0.694425
C11orf16	0.162957	0	0.0350249	0	0	0.0271672	0	0
C11orf24	34.4253	36.5202	29.1945	25.4655	16.7185	19.2346	22.0307	14.7288
C11orf30	1.64047	0.578995	1.6196	0.799518	1.69976	2.13983	2.86569	2.48356
C11orf31	13.6762	29.7453	19.85	19.8713	21.7971	15.0691	15.8351	14.8539
C11orf35	0.0723975	0.0540757	0	0.02768	0.0334621	0.072418	0.159843	0.129533
C11orf44	0.0598856	0.0298201	0	0	0	0	0	0
C11orf45	0.0226575	0.112824	0.0243493	0.0433137	0.0261808	0	0.0625304	0.0506732
C11orf48	6.27997	11.3213	7.49876	7.82563	6.28897	5.44806	4.36497	3.95342
C11orf49	3.13883	4.15926	1.98045	1.93331	1.9736	2.44783	1.94339	1.77593
C11orf52	0.118008	0.176287	0.152183	0.0451184	0.109086	0	0	0
C11orf54	0.515026	0.531476	0.349567	0.71251	0.532469	0.711751	1.00992	1.06091
C11orf57	5.79479	4.71425	3.68095	3.86662	6.82383	7.17478	6.51924	6.70286
C11orf58	14.9069	10.6138	14.978	13.7711	20.6202	20.8025	21.7325	25.541
C11orf63	0.938847	0.981752	0.100895	0.143581	0.195271	0.391297	0.466387	0.755898
C11orf65	0.108498	0.0150074	0.0259109	0	0.222878	0.0401957	0	0
C11orf68	33.9187	60.0336	13.0146	9.22353	15.5546	12.2264	12.1173	9.49583
C11orf70	1.31605	1.37859	1.06936	0.859074	2.44795	1.87297	0.442933	1.36398
C11orf71	0.521262	0.567795	0.420137	0.37368	0.903477	0.543135	0.719291	0
C11orf73	7.99428	14.8737	7.98995	7.46296	11.2055	8.02143	9.33289	7.78561
C11orf74	3.96313	4.36205	3.68771	3.64951	5.47294	3.82728	3.86813	4.10747
C11orf80	1.88072	2.71588	1.77861	1.58194	1.24181	0.860003	1.18638	0.865277
C11orf82	0.0875278	0.0198112	0.153922	0.0456339	0.45972	0.225515	0.61488	0.177959
C11orf83	2.51566	4.45495	2.89389	2.81096	2.25178	1.89024	1.56456	1.50561
C11orf84	9.74668	11.1537	18.6718	22.3069	11.2273	11.3794	11.3611	10.2899
C11orf86	0.14316	0.178217	0.15385	0.0684188	0	0	0	0
C11orf95	7.05459	8.61642	5.96017	6.70061	6.76735	6.22568	5.91835	7.24375
C11orf96	0.143221	0.423445	3.4246	3.7304	1.19981	1.94	2.27275	5.12497
C12orf10	13.9182	16.5466	7.86087	5.95585	8.68692	7.00062	7.00943	6.13471
C12orf23	25.634	7.05443	17.8483	11.2418	24.3797	26.1731	31.2783	27.4595
C12orf29	3.16614	2.29441	5.17809	4.50485	4.13765	3.58843	2.94292	2.70875
C12orf4	5.68559	1.76679	2.88405	2.08829	4.7111	4.66047	5.17499	3.57811
C12orf43	4.13013	5.12895	6.51128	5.8685	4.62068	5.0505	4.62624	2.98113
C12orf44	21.9386	33.808	27.8011	22.366	22.9869	17.6232	22.7965	17.5828
C12orf45	4.86285	7.9849	7.95114	9.29617	6.61873	5.27207	5.43408	3.46955
C12orf49	11.3944	9.01879	13.6622	11.0106	12.4767	10.412	11.7206	9.68436
C12orf5	11.2439	8.35216	11.6845	13.8397	13.0536	16.8883	18.443	16.0133
C12orf50	0.00757945	0	0	0.0434682	0.0700645	0.06318	0	0.0339027
C12orf55	0.233808	0.0415803	0.014358	0.0191555	0.0540329	0.0556843	0.0184361	0.0448206
C12orf56	0.543656	0.511043	0.429245	0.55146	0.230765	0.258957	0	0.0496277
C12orf57	44.3647	93.9708	47.6773	44.8336	53.6553	36.5889	45.3138	33.0386
C12orf60	0.204513	0.162014	0.239763	0.213251	0.236314	0.309956	0.461794	0.249485
C12orf61	0.681138	0.18843	1.46399	1.49502	1.51581	0.967323	0.696226	0.225682
C12orf65	1.39612	2.38696	2.52422	3.55093	1.56475	1.57832	2.05054	1.5009
C12orf66	1.81007	1.10839	0.546766	0.654643	0.904448	0.782955	0.756068	0.700228
C12orf68	0.163117	0.270748	0.0779094	0.242531	0.418847	0.211508	0.200076	0.0810684
C12orf73	0.535152	0.956595	0.383407	0.288548	0.602512	0.73204	0.227218	0.736529
C12orf75	141.362	151.942	144.034	129.645	128.546	116.192	112.847	114.946
C12orf76	0.538295	0.458498	0.258798	0.203101	0.458316	0.212545	0.156378	0.285132
C12orf79	0.128453	0.0145371	0.0250989	0	0.0269868	0.0194681	0	0.208933
C14orf1	2.53316	6.76893	3.81469	4.1023	4.36263	2.95888	2.58267	2.16511
C14orf105	0.05172	0	0	0	0	0	0	0
C14orf119	19.6671	33.1727	18.5854	19.0087	28.9183	26.3422	27.6659	22.5751
C14orf132	11.4927	9.56676	9.1585	8.16617	5.78024	6.06359	4.44487	6.67924
C14orf142	0.441763	1.42068	3.08586	4.71515	2.38213	1.96395	1.42238	3.62265
C14orf159	2.27566	3.20433	1.37053	0.928214	1.41954	1.15083	0.742667	0.86351
C14orf164	0.144429	0	0	0	0	0.0343977	0	0
C14orf166	44.667	60.3862	55.2788	67.9212	58.2168	52.8607	53.4482	55.8512
C14orf182	0.246678	0.269636	0.530195	0.920132	0.208564	0.290882	0.166045	0.322942
C14orf2	11.5195	23.0592	13.5561	13.8169	16.4732	11.3652	10.7803	12.9094
C14orf28	0.769616	1.16338	0.756189	0.357304	0.635208	0.641529	0.485484	0.393425
C14orf37	0.870435	0.727052	0.820763	0.85883	0.713785	0.917493	0.712921	1.05499
C14orf39	0.0981128	0.0305347	0	0.0234449	0.0566847	0.0613379	0.135386	0.219428
C14orf79	2.43107	2.81384	1.24077	1.05694	1.01466	1.07084	1.07708	0.43642
C14orf80	1.71251	2.69247	1.55409	1.28525	1.05536	0.803626	0.735185	0.680888
C14orf93	1.26795	1.70863	0.899051	1.22444	1.29897	1.02424	0.505053	0.760098
C15orf27	0.088758	0.0100448	0.0173428	0.107976	0	0.013452	0.0445373	0
C15orf37	0.816193	0.965259	0.745566	0.897167	0.754489	0.544283	0.225254	0.547621
C15ORF37	0.880864	1.37855	1.02778	0.962241	1.33773	0.839157	0.694576	1.12574
C15orf38	0.208192	0.92151	0.596634	0.685436	0.454403	0.443499	0.383048	0.827768
C15orf38-AP3S2	10.8551	15.7886	11.3411	8.65909	11.7902	10.7575	8.4216	8.95738
C15orf39	9.86052	8.4261	5.32588	6.28801	2.82101	2.54687	2.66281	2.45214
C15orf40	1.08099	2.49566	0.654778	0.939315	1.79414	1.29428	0.759391	0.747262
C15orf41	1.50428	0.780757	0.760155	0.694129	0.806433	0.888357	0.702764	0.569504
C15orf48	3.14464	6.4743	49.0669	45.5487	80.5687	50.1067	57.0785	48.1485
C15orf52	2.73225	3.32386	0.826774	0.302792	1.49032	1.11283	1.46751	1.26514
C15orf57	1.29689	1.71231	2.88247	2.77973	2.64517	2.37502	2.52168	1.75786
C15orf59	2.92985	3.07142	1.40859	1.73186	0.75727	0.54629	1.3831	0.689744
C15orf61	1.90934	3.45731	1.58556	1.41024	1.10312	0.759613	0.838316	1.06755
C15orf65	0.403159	0.250942	0.324946	0.385353	0	0.504091	0.27816	0
C16orf13	15.9661	23.6534	15.4524	12.0927	15.374	10.6626	12.2398	10.6497
C16orf45	28.3603	31.7345	25.7737	29.2218	12.1125	13.4237	10.9996	13.345
C16orf46	0.0717312	0.580429	0.269805	0.685632	0.0414427	0.149483	0	0.0802129
C16orf47	0.0324792	0.202164	0	0	0	0	0	0
C16orf52	4.6008	1.90051	3.16199	2.57356	4.2177	4.51187	4.2899	6.95287
C16orf58	20.8435	24.2722	12.3759	9.88876	13.2256	12.5065	12.9841	8.21869
C16orf59	1.60762	2.8537	1.40772	1.10978	1.6512	1.58822	0.903777	0.532654
C16orf62	6.32704	6.79544	4.26725	4.66292	4.58822	4.94668	4.5761	4.82087
C16orf70	2.84881	3.44003	2.98498	2.98167	2.71573	2.95648	2.20141	1.78397
C16orf71	0.192278	0.13298	0	0.102104	0.0246864	0.0534258	0.0589613	0.0477808
C16orf72	11.0757	7.79121	4.96966	4.76119	11.528	10.9337	9.84751	16.918
C16orf74	1.92838	2.27936	0.627991	0.260657	0.135045	0.129894	0.537572	0.174254
C16orf80	11.324	14.097	16.4828	16.5783	10.0621	11.4407	10.8789	6.57191
C16orf86	0.166227	1.0051	0.102079	0.0907917	0.0548786	0.0791781	0	0
C16orf87	1.38698	0.866868	1.85245	1.70217	1.2663	1.49395	1.07116	1.45525
C16orf91	5.50098	11.7638	4.68256	6.66364	6.79693	6.53768	7.51567	4.14156
C16orf93	0.523969	0.566452	0.800184	1.02801	0.382387	0.390789	0.38054	0.123352
[truncated: 15,688 more rows]
